# Supplementary material for: Selective Pressure of Temperature on Competition and Cross-Feeding within Denitrifying and Fermentative Microbial Communities
Source: Front Microbiol. 2016 Jan 7;6:1461. doi: 10.3389/fmicb.2015.01461 (PMC4703780; doi:10.3389/fmicb.2015.01461)
Supplement: Supplementary file 1 [file Table1.XLS]

## Sheet: A
						10°C		25°C
contig	locus tag	start	end	length (aa)	strand	T1	T2	T1	T2		gene	product
contig00001	A_00001	257	655	133	-	0	0	0	0		ectC	L-ectoine synthase
contig00001	A_00002	659	1456	266	-	0	0	0	0		ectB_1	Diaminobutyrate--2-oxoglutarate transaminase
contig00001	A_00003	1575	1949	125	-	0	0	0	0		ectB_2	Diaminobutyrate--2-oxoglutarate transaminase
contig00001	A_00004	1995	2405	137	-	0	0	0	0		ectA	L-2,4-diaminobutyric acid acetyltransferase
contig00001	A_00005	2811	3302	164	+	0	0	0	0		mhqR_1	HTH-type transcriptional regulator MhqR
contig00001	A_00006	3307	4149	281	-	0	0	0	0			putative indolepyruvate oxidoreductase subunit B
contig00001	A_00007	4440	4892	151	+	0	0	0	0			hypothetical protein
contig00001	A_00008	4919	6991	691	-	0.41	0	0	0			indolepyruvate ferredoxin oxidoreductase
contig00001	A_00009	6984	7937	318	-	0	0	0	0			leucine/isoleucine/valine transporter permease subunit
contig00001	A_00010	7937	8209	91	-	0	0	0.11	0		livH_1	High-affinity branched-chain amino acid transport system permease protein LivH
contig00001	A_00011	8194	8826	211	-	0	0	0	0		livH_2	High-affinity branched-chain amino acid transport system permease protein LivH
contig00001	A_00012	8823	9245	141	-	0	0	0	0		livF_1	High-affinity branched-chain amino acid transport ATP-binding protein LivF
contig00001	A_00013	9245	9547	101	-	0	0	0	0		livF_2	High-affinity branched-chain amino acid transport ATP-binding protein LivF
contig00001	A_00014	9544	9825	94	-	0	0	0	0		ecfA2	Energy-coupling factor transporter ATP-binding protein EcfA2
contig00001	A_00015	9953	10384	144	+	0	0	0	0			hypothetical protein
contig00001	A_00016	10385	10654	90	-	0	0	0	0			hypothetical protein
contig00001	A_00017	10648	11592	315	-	0	0	0.03	0		braC_1	Leucine-, isoleucine-, valine-, threonine-, and alanine-binding protein precursor
contig00001	A_00018	11660	12898	413	-	0	0	0	0		kynU_1	Kynureninase
contig00001	A_00019	13149	13694	182	+	0	0	0	0		apc3_1	Acetophenone carboxylase gamma subunit
contig00001	A_00020	13675	14955	427	+	0	0	0	0		apc3_2	Acetophenone carboxylase gamma subunit
contig00001	A_00021	14952	15278	109	+	0	0	0	0			hypothetical protein
contig00001	A_00022	15275	16870	532	+	0	0	0.02	0		apc4_1	Acetophenone carboxylase delta subunit
contig00001	A_00023	16872	17036	55	+	0	0	0	0			Helix-turn-helix domain protein
contig00001	A_00024	17220	17495	92	+	0	0	0.11	0			Cupin domain protein
contig00001	A_00025	17482	17913	144	+	0	0	0	0			hypothetical protein
contig00001	A_00026	17927	19057	377	+	0	0	0	0			Cupin domain protein
contig00001	A_00027	19069	19269	67	+	0	0	0	0			hypothetical protein
contig00001	A_00028	19520	19939	140	-	6.11	0	0.07	0			hypothetical protein
contig00001	A_00029	20428	20667	80	-	0	0	0.13	0			hypothetical protein
contig00001	A_00030	20822	21130	103	-	0	0	0.1	0			DNA-binding transcriptional activator SdiA
contig00001	A_00031	21434	23290	619	+	0.92	0.15	0	0		pctB_1	Methyl-accepting chemotaxis protein PctB
contig00001	A_00032	23332	23628	99	+	0	0	0.1	0		tap_1	Methyl-accepting chemotaxis protein IV
contig00001	A_00033	23773	24516	248	-	0	0	0	0		oppF_1	Oligopeptide transport ATP-binding protein OppF
contig00001	A_00034	24513	25946	478	-	0	0	0	0		oppD_1	Oligopeptide transport ATP-binding protein OppD
contig00001	A_00035	25952	26248	99	-	0	0	0	1.46		ddpC_1	putative D,D-dipeptide transport system permease protein DdpC
contig00001	A_00036	26260	26364	35	-	0	0	0	0			hypothetical protein
contig00001	A_00037	26361	27326	322	-	0	0.28	0	0		ddpB	putative D,D-dipeptide transport system permease protein DdpB
contig00001	A_00038	27471	28694	408	+	0	0	0	0		puuR_1	HTH-type transcriptional regulator PuuR
contig00001	A_00039	28652	28993	114	+	0	0.8	0.09	0		ddpA	putative D,D-dipeptide-binding periplasmic protein DdpA precursor
contig00001	A_00040	29005	29484	160	+	0	0	0.06	0			Bacterial extracellular solute-binding proteins, family 5 Middle
contig00001	A_00041	29490	29693	68	+	0	0	0	0			hypothetical protein
contig00001	A_00042	29850	30215	122	+	0	0	0	0			2-keto-3-deoxy-galactonokinase
contig00001	A_00043	30215	30766	184	+	0	0	0	0			2-keto-3-deoxy-galactonokinase
contig00001	A_00044	30763	31377	205	+	0	0	0	0		dgoA	2-dehydro-3-deoxy-6-phosphogalactonate aldolase
contig00001	A_00045	31374	31814	147	+	0	0	0	0			hypothetical protein
contig00001	A_00046	31927	32991	355	-	0	0	0.06	0			hypothetical protein
contig00001	A_00047	32991	33272	94	-	0	0	0	0			hypothetical protein
contig00001	A_00048	33262	33420	53	-	0	0	0.19	0			hypothetical protein
contig00001	A_00049	33479	34048	190	-	0	0	0	0			Imelysin
contig00001	A_00050	34045	34512	156	-	0	0	0	0			hypothetical protein
contig00001	A_00051	34500	35498	333	-	0	0	0.03	0			hypothetical protein
contig00001	A_00052	35553	35831	93	-	0	0	0.22	0			hypothetical protein
contig00001	A_00053	35828	36841	338	-	0	0	0.3	0		irpA_1	Iron-regulated protein A precursor
contig00001	A_00054	37012	37608	199	-	0	0	0	0		puuB_1	Gamma-glutamylputrescine oxidoreductase
contig00001	A_00055	37695	38300	202	-	0	0	0	0		puuB_2	Gamma-glutamylputrescine oxidoreductase
contig00001	A_00056	38303	39355	351	-	0	0.26	0.06	0		ltaA_1	L-allo-threonine aldolase
contig00001	A_00057	39472	39696	75	+	0	0	0	0			Peptidase family S58
contig00001	A_00058	39708	40511	268	+	0	0	0	0			Peptidase family S58
contig00001	A_00059	40508	40705	66	+	0	0	0	0			putative reductase
contig00001	A_00060	40942	41541	200	+	1.42	0	2.1	0		rpoE_1	ECF RNA polymerase sigma factor RpoE
contig00001	A_00061	41538	42164	209	+	0	0	1.22	0		chrR	Anti-sigma-E factor ChrR
contig00001	A_00062	42207	42962	252	+	0	0	1.14	0		acr1_1	Fatty acyl-CoA reductase
contig00001	A_00063	43091	43468	126	+	0	0	0	0			hypothetical protein
contig00001	A_00064	43465	44001	179	-	0	0	0.4	0			hypothetical protein
contig00001	A_00065	44069	44245	59	-	0	0	0.52	0			hypothetical protein
contig00001	A_00066	44245	45039	265	-	0	0	0.66	0			Flavin containing amine oxidoreductase
contig00001	A_00067	45036	45575	180	-	1.58	0	1.42	0			protoporphyrinogen oxidase
contig00001	A_00068	45731	46132	134	+	6.38	0.68	0.76	0			hypothetical protein
contig00001	A_00069	46129	47301	391	-	0	0	0.08	0		soxA	Monomeric sarcosine oxidase
contig00001	A_00070	47531	47959	143	+	0	0	0	0			hypothetical protein
contig00001	A_00071	48018	48653	212	-	0	0	0	0			hypothetical protein
contig00001	A_00072	48758	49084	109	+	0	0	0	0			hypothetical protein
contig00001	A_00073	49513	49734	74	-	0	1.23	0	0		psuG_1	Pseudouridine-5'-phosphate glycosidase
contig00001	A_00074	49706	50419	238	-	0	0.38	0	0		psuG_2	Pseudouridine-5'-phosphate glycosidase
contig00001	A_00075	50431	51105	225	-	0	0	0	0		psuK_1	Pseudouridine kinase
contig00001	A_00076	51144	51524	127	-	2.25	0	0.16	0		psuK_2	Pseudouridine kinase
contig00001	A_00077	51719	52486	256	-	0	0	0.04	0		sseA	3-mercaptopyruvate sulfurtransferase
contig00001	A_00078	52668	54476	603	+	0	0	0.02	0		uup_1	ABC transporter ATP-binding protein uup
contig00001	A_00079	54685	54837	51	-	0	0	0.2	0			hypothetical protein
contig00001	A_00080	54949	55632	228	+	0	0	0	0			EamA-like transporter family protein
contig00001	A_00081	55613	56494	294	+	0.97	0.62	0	0			EamA-like transporter family protein
contig00001	A_00082	56491	56880	130	-	0	0	0	0			hypothetical protein
contig00001	A_00083	56956	57768	271	+	0	0	0.04	0		rhaS_1	HTH-type transcriptional activator RhaS
contig00001	A_00084	57765	58904	380	-	0	0	0.03	0		metB	Cystathionine gamma-synthase
contig00001	A_00085	59287	59379	31	+	0	0	0	0			hypothetical protein
contig00001	A_00086	59741	60361	207	+	0	0	0	0		pgdA	Peptidoglycan-N-acetylglucosamine deacetylase
contig00001	A_00087	60403	60915	171	+	1.67	0	0	0			topology modulation protein
contig00001	A_00088	61029	61532	168	+	0	0	0	0			enterobactin exporter EntS
contig00001	A_00089	61480	62151	224	+	0	0	0.05	0			enterobactin exporter EntS
contig00001	A_00090	62110	62862	251	-	0	0	0	0		rluA	Ribosomal large subunit pseudouridine synthase A
contig00001	A_00091	62862	63368	169	-	0	0	0.06	0			hypothetical protein
contig00001	A_00092	63429	63542	38	+	0	0	0	0			hypothetical protein
contig00001	A_00093	63533	64390	286	+	1	0	0	0		adaA	Bifunctional transcriptional activator/DNA repair enzyme AdaA
contig00001	A_00094	64393	65031	213	+	0	0	0	0			hypothetical protein
contig00001	A_00095	65383	66414	344	+	0	0	0	0		ribD_1	Riboflavin biosynthesis protein RibD
contig00001	A_00096	66395	67003	203	+	0	0	0	0		ribE_1	Riboflavin synthase
contig00001	A_00097	66979	68196	406	+	0.7	0	0	0		ribBA_1	Riboflavin biosynthesis protein RibBA
contig00001	A_00098	68198	68683	162	+	0	0	0	0		ribH	6,7-dimethyl-8-ribityllumazine synthase
contig00001	A_00099	68748	69131	128	+	0	0	0.08	0			lysophospholipid transporter LplT
contig00001	A_00100	69180	69998	273	+	0	0	0	0			enterobactin exporter EntS
contig00001	A_00101	70070	71095	342	-	0	0	0	0			Membrane dipeptidase (Peptidase family M19)
contig00001	A_00102	71235	72338	368	+	0	0	0.03	0		hemN_1	Oxygen-independent coproporphyrinogen-III oxidase
contig00001	A_00103	72350	72583	78	+	0	0	0.13	0			coproporphyrinogen III oxidase
contig00001	A_00104	72708	73304	199	+	0	0	0.05	0			Iron-binding zinc finger CDGSH type
contig00001	A_00105	73341	73439	33	+	0	0	0	0			hypothetical protein
contig00001	A_00106	73436	73630	65	+	0	0	0	0			hypothetical protein
contig00001	A_00107	73701	74390	230	-	0	0	0.18	0		acsA_1	Acetyl-coenzyme A synthetase
contig00001	A_00108	74357	75226	290	-	0	0	0	0.5		acsA_2	Acetyl-coenzyme A synthetase
contig00001	A_00109	75249	75641	131	-	0	0	0	0		acsA_3	Acetyl-coenzyme A synthetase
contig00001	A_00110	75722	76528	269	-	0	0	0.08	0		livF_3	High-affinity branched-chain amino acid transport ATP-binding protein LivF
contig00001	A_00111	76528	76800	91	-	0	0	0	0		glnQ_1	Glutamine transport ATP-binding protein GlnQ
contig00001	A_00112	76791	77297	169	-	0	0	0.06	0		araG_1	Arabinose import ATP-binding protein AraG
contig00001	A_00113	77315	78481	389	-	0	0	0.05	0			leucine/isoleucine/valine transporter permease subunit
contig00001	A_00114	78494	79522	343	-	0	0	0	0		livH_3	High-affinity branched-chain amino acid transport system permease protein LivH
contig00001	A_00115	79597	79974	126	-	0	0	0.08	0			hypothetical protein
contig00001	A_00116	79964	80944	327	-	0	0	0	0			Receptor family ligand binding region
contig00001	A_00117	81141	82190	350	+	0	0	0.03	0			anaerobic benzoate catabolism transcriptional regulator
contig00001	A_00118	82129	82767	213	+	0	0	0.05	0			hypothetical protein
contig00001	A_00119	82830	83213	128	+	0	0	0.32	0		phoP_1	Alkaline phosphatase synthesis transcriptional regulatory protein PhoP
contig00001	A_00120	83213	83461	83	+	0	0	0	0			hypothetical protein
contig00001	A_00121	83458	84492	345	+	0	0	0	0		yodF	putative symporter YodF
contig00001	A_00122	84489	85793	435	+	0	0	0	0		pleC_1	Non-motile and phage-resistance protein
contig00001	A_00123	85774	86172	133	+	0	0	0	0		kdpD	Sensor protein KdpD
contig00001	A_00124	86169	86822	218	-	0	0	0	0			hypothetical protein
contig00001	A_00125	86915	87151	79	-	0	0	0	0			hypothetical protein
contig00001	A_00126	87200	88150	317	+	0	0	0	0		dmlR_1	HTH-type transcriptional regulator DmlR
contig00001	A_00127	88279	88479	67	+	0	0	1.07	0			hypothetical protein
contig00001	A_00128	88997	89182	62	+	0	0	3.81	0			hypothetical protein
contig00001	A_00129	89360	89653	98	+	0	0	170.89	1.48			hypothetical protein
contig00001	A_00130	89695	90702	336	-	0	0	0	0			hypothetical protein
contig00001	A_00131	90699	90920	74	-	0	0	0	0			Helix-turn-helix
contig00001	A_00132	91187	91528	114	+	0	0	0	0			hypothetical protein
contig00001	A_00133	91711	92439	243	+	0	0	0.04	0		accD5_1	putative propionyl-CoA carboxylase beta chain 5
contig00001	A_00134	92436	93122	229	+	0	0	0.04	1.26			Methylmalonyl-CoA carboxyltransferase 12S subunit
contig00001	A_00135	93135	93548	138	+	0	0	0	0			hypothetical protein
contig00001	A_00136	93638	93955	106	+	0	0	0	0		yabJ_1	Enamine/imine deaminase
contig00001	A_00137	94085	95374	430	+	0	0	0.1	0.34		accA1_1	Acetyl-/propionyl-coenzyme A carboxylase alpha chain
contig00001	A_00138	95374	95919	182	+	0	0	0	0			hypothetical protein
contig00001	A_00139	95889	96086	66	+	0	0	0	0		cfiA_1	2-oxoglutarate carboxylase large subunit
contig00001	A_00140	96083	98227	715	+	0	0	0.07	0		scpA_1	Methylmalonyl-CoA mutase
contig00001	A_00141	98344	98754	137	+	0	0	0	0			Glyoxalase-like domain protein
contig00001	A_00142	98853	98987	45	-	0	0	0	0			hypothetical protein
contig00001	A_00143	98992	99120	43	-	0	0	0	0			hypothetical protein
contig00001	A_00144	99154	99258	35	-	0	0	0	0			hypothetical protein
contig00001	A_00145	99677	100519	281	-	1.01	0	0	0			hypothetical protein
contig00001	A_00146	100550	100969	140	+	0	0	0	0			hypothetical protein
contig00001	A_00147	101001	101336	112	-	0	0	0	0		emrE	Multidrug transporter EmrE
contig00001	A_00148	101410	102633	408	-	0	0	0	0		murD	UDP-N-acetylmuramoylalanine--D-glutamate ligase
contig00001	A_00149	102702	104027	442	-	0	0	0.07	0			hypothetical protein
contig00001	A_00150	104188	104967	260	-	0	0	0.04	0			Calcineurin-like phosphoesterase
contig00001	A_00151	105091	105561	157	+	1.82	0	0	0		rppH_1	RNA pyrophosphohydrolase
contig00001	A_00152	105562	106167	202	-	0	0	0.05	0		yqjG_1	Glutathionyl-hydroquinone reductase YqjG
contig00001	A_00153	106122	106502	127	-	0	0.72	0.08	0		yqjG_2	Glutathionyl-hydroquinone reductase YqjG
contig00001	A_00154	106836	107393	186	+	0	0	0	0			hypothetical protein
contig00001	A_00155	107417	108046	210	+	0	0	0.15	0		nudL_1	putative Nudix hydrolase NudL
contig00001	A_00156	108043	108303	87	+	0	0	0	0			hypothetical protein
contig00001	A_00157	108300	109325	342	+	0	0	0	0		cca	CCA-adding enzyme
contig00001	A_00158	109322	109528	69	-	0	0	0	0			hypothetical protein
contig00001	A_00159	109607	109813	69	-	0	0	0	0			hypothetical protein
contig00001	A_00160	109864	111114	417	-	0	0	0	0			RNA polymerase sigma factor
contig00001	A_00161	111111	111461	117	-	0	0	0	0			YCII-related domain protein
contig00001	A_00162	111556	111771	72	-	0	0	0	0		hemF_1	Coproporphyrinogen-III oxidase, aerobic
contig00001	A_00163	111794	112444	217	-	1.31	0	0.09	0		hemF_2	Coproporphyrinogen-III oxidase, aerobic
contig00001	A_00164	112441	112911	157	-	0	0	0	0		trmL_1	tRNA (cytidine(34)-2'-O)-methyltransferase
contig00001	A_00165	113194	113718	175	+	0	0	0.18	0		petA_1	Ubiquinol-cytochrome c reductase iron-sulfur subunit
contig00001	A_00166	113730	114992	421	+	0	0	0.1	1.37		fbcH_1	Cytochrome b/c1
contig00001	A_00167	115001	115849	283	+	0	0	0.04	0		fbcH_2	Cytochrome b/c1
contig00001	A_00168	115903	116523	207	+	0	0	0	0		apt_1	Adenine phosphoribosyltransferase
contig00001	A_00169	116605	116772	56	-	0	0	0	0			hypothetical protein
contig00001	A_00170	117151	117705	185	-	0	0	0.17	0		paaZ_1	Bifunctional protein PaaZ
contig00001	A_00171	117702	118187	162	-	0	0	0.13	0			bifunctional aldehyde dehydrogenase/enoyl-CoA hydratase
contig00001	A_00172	118319	118678	120	-	0	0	0	0			hypothetical protein
contig00001	A_00173	119045	119437	131	+	0	0	0	0			hypothetical protein
contig00001	A_00174	119528	120055	176	+	0	0	0	0		azr_1	NADPH azoreductase
contig00001	A_00175	120087	121184	366	-	0	0	0.03	0		ychF_1	Ribosome-binding ATPase YchF
contig00001	A_00176	121284	121655	124	-	0	0	0	0		pth_1	Peptidyl-tRNA hydrolase
contig00001	A_00177	121663	121977	105	-	0	0	0	0		pth_2	Peptidyl-tRNA hydrolase
contig00001	A_00178	122071	122721	217	-	0	0	0.05	0		rplY	50S ribosomal protein L25
contig00001	A_00179	122936	123868	311	-	0	0	0.03	0		prs	Ribose-phosphate pyrophosphokinase
contig00001	A_00180	123980	124699	240	-	1.19	0	0	0		yfiH	Laccase domain protein YfiH
contig00001	A_00181	124770	125144	125	-	0	0	0	0			hypothetical protein
contig00001	A_00182	125222	125527	102	+	0	0	0.2	0			hypothetical protein
contig00001	A_00183	125475	125798	108	-	0	0	0.19	0			hypothetical protein
contig00001	A_00184	125854	126048	65	-	0	0	0	0		lgt_1	Prolipoprotein diacylglyceryl transferase
contig00001	A_00185	126071	126682	204	-	1.4	0	0	0		lgt_2	Prolipoprotein diacylglyceryl transferase
contig00001	A_00186	126843	127079	79	+	0	0	0.13	0			Membrane fusogenic activity
contig00001	A_00187	127384	127884	167	+	0	0	0.06	0			hypothetical protein
contig00001	A_00188	127885	128706	274	+	1.04	0	0	0		proC_1	Pyrroline-5-carboxylate reductase
contig00001	A_00189	128699	128926	76	+	0	0	0	0			tRNA-binding protein
contig00001	A_00190	128913	129053	47	+	0	0	0	0			tRNA-binding protein
contig00001	A_00191	129226	131046	607	+	0	0	0.02	0		yegE_1	putative diguanylate cyclase YegE
contig00001	A_00192	131069	131605	179	-	0	0	0.06	0			MarR family protein
contig00001	A_00193	131817	132653	279	+	1.02	0	0.04	0		ilvE_1	Branched-chain-amino-acid aminotransferase
contig00001	A_00194	132704	133159	152	-	0	0	0	0		moaE	Molybdopterin synthase catalytic subunit
contig00001	A_00195	133159	133410	84	-	0	0	0.12	0			molybdopterin synthase small subunit
contig00001	A_00196	133407	133961	185	-	0	0	0	0		pgsA	CDP-diacylglycerol--glycerol-3-phosphate 3-phosphatidyltransferase
contig00001	A_00197	133997	135133	379	-	0	0.24	0.05	0.76		uvrC	UvrABC system protein C
contig00001	A_00198	135480	135719	80	+	0	0	0.26	0			hypothetical protein
contig00001	A_00199	135907	136656	250	-	0	0	0.08	0		fabL	Enoyl-[acyl-carrier-protein] reductase [NADPH] FabL
contig00001	A_00200	136656	137546	297	-	0.96	0	0.1	0		yrbG_1	Inner membrane protein YrbG
contig00001	A_00201	137485	137634	50	-	0	0	0.41	0			hypothetical protein
contig00001	A_00202	137870	138184	105	+	0	0	0.1	0			hypothetical protein
contig00001	A_00203	138212	138481	90	+	0	0	0.11	0			hypothetical protein
contig00001	A_00204	138473	139336	288	-	0	0	0	0			threonine and homoserine efflux system
contig00001	A_00205	139339	139902	188	-	0	0	0.05	0			hypothetical protein
contig00001	A_00206	139985	140398	138	-	0	0	0	0			hypothetical protein
contig00001	A_00207	140411	140752	114	-	0	0	0	0			5-carboxymethyl-2-hydroxymuconate isomerase
contig00001	A_00208	140927	141823	299	+	0	0	9.71	0.48		ribN_1	Riboflavin transporter
contig00001	A_00209	141989	142423	145	-	0	0	14.33	0			hypothetical protein
contig00001	A_00210	143079	143213	45	+	0	0	0	0			hypothetical protein
contig00001	A_00211	143238	143471	78	+	0	0	0	0			hypothetical protein
contig00001	A_00212	143495	143755	87	+	0	0	0	0			hypothetical protein
contig00001	A_00213	143865	145343	493	+	0	0.18	0	0			hypothetical protein
contig00001	A_00214	145764	146126	121	-	0	0	0	0		recQ_1	ATP-dependent DNA helicase RecQ
contig00001	A_00215	146123	147625	501	-	0	0	0	0		recQ_2	ATP-dependent DNA helicase RecQ
contig00001	A_00216	147652	147819	56	+	0	0	0	0			hypothetical protein
contig00001	A_00217	148005	149216	404	-	0	0	0.05	0		uvrB_1	UvrABC system protein B
contig00001	A_00218	149204	149920	239	-	0	0	0.21	0		uvrB_2	UvrABC system protein B
contig00001	A_00219	149869	150504	212	-	0	0	0.1	0			hypothetical protein
contig00001	A_00220	150715	151872	386	+	0	0	0.03	0.37		hsrA_1	putative transport protein HsrA
contig00001	A_00221	151863	152195	111	+	0	0	0	0			hypothetical protein
contig00001	A_00222	152247	152633	129	-	0	0	0	0			hypothetical protein
contig00001	A_00223	152775	153500	242	-	1.18	0	0	0			hypothetical protein
contig00001	A_00224	153614	154483	290	-	1.96	0	0.07	0			SH3 domain-containing protein
contig00001	A_00225	154794	155441	216	-	0	0	0.19	0			Bacterial SH3 domain protein
contig00001	A_00226	155692	156075	128	-	0	0	0	0			putative acyl-CoA thioester hydrolase
contig00001	A_00227	156089	156763	225	-	0	0	0	0		tdk	Thymidine kinase
contig00001	A_00228	157650	157883	78	+	0	0	0.39	0			hypothetical protein
contig00001	A_00229	157878	158183	102	-	0	0	0.3	1.42			EamA-like transporter family protein
contig00001	A_00230	158185	158796	204	-	0	0	0	0			EamA-like transporter family protein
contig00001	A_00231	158826	159353	176	-	0	0	0	0			Aminotransferase class-V
contig00001	A_00232	159295	160050	252	-	0	0	0	0		sufS_1	Cysteine desulfurase
contig00001	A_00233	160262	160717	152	-	0	0	0.34	0			hypothetical protein
contig00001	A_00234	160662	160871	70	-	0	0	0.29	0			hypothetical protein
contig00001	A_00235	161003	161320	106	-	0	0	0	0			hypothetical protein
contig00001	A_00236	161512	161913	134	+	0	0	0	0		aspC_1	Aspartate aminotransferase
contig00001	A_00237	161901	162713	271	+	0	0	0.04	0			Aspartate aminotransferase
contig00001	A_00238	162954	163448	165	-	0	0	0	0		rihB	Pyrimidine-specific ribonucleoside hydrolase RihB
contig00001	A_00239	163544	163900	119	-	0	0	0	0		rihC	Non-specific ribonucleoside hydrolase RihC
contig00001	A_00240	163897	164772	292	-	0	0.31	0	0		rbsK	Ribokinase
contig00001	A_00241	164938	165906	323	+	0	0	0.19	0		yedY_1	Sulfoxide reductase catalytic subunit YedY precursor
contig00001	A_00242	166036	166263	76	+	0	0	11.61	0			hypothetical protein
contig00001	A_00243	166326	166754	143	+	0	0	0.29	0			hypothetical protein
contig00001	A_00244	167008	167400	131	-	0	0	0	0		rhtC_1	Threonine efflux protein
contig00001	A_00245	167382	167645	88	-	0	0	0.12	0			hypothetical protein
contig00001	A_00246	168190	169086	299	-	0	0	0.03	0		gcvA_1	Glycine cleavage system transcriptional activator
contig00001	A_00247	169086	169454	123	-	0	0	0	0		trxB_1	Thioredoxin reductase
contig00001	A_00248	169394	169858	155	-	0	0	0.2	0			Glucosaminate ammonia-lyase
contig00001	A_00249	169876	170040	55	-	0	0	0.75	0		trxB_2	Thioredoxin reductase
contig00001	A_00250	170196	170669	158	-	0	0	0	0		greA	Transcription elongation factor GreA
contig00001	A_00251	170899	171273	125	-	0	0	0.33	0		cspA_1	Cold shock protein CspA
contig00001	A_00252	171310	171843	178	-	0	0	0	0		nsrR_1	HTH-type transcriptional repressor NsrR
contig00001	A_00253	171863	172339	159	+	0	0	0.32	0		ctb	Group 3 truncated hemoglobin ctb
contig00001	A_00254	172607	175918	1104	-	0.26	0.33	0.06	0.39		carB_1	Carbamoyl-phosphate synthase large chain
contig00001	A_00255	176298	177344	349	+	0	0	0.09	0		pbpE	Penicillin-binding protein 4*
contig00001	A_00256	177504	178415	304	-	0	0	0	0		yddG	Methyl viologen resistance protein YddG
contig00001	A_00257	178415	179014	200	-	0	0	0	0		yibF	putative GST-like protein YibF
contig00001	A_00258	179042	179506	155	-	0	0	0	0			aminoalkylphosphonic acid N-acetyltransferase
contig00001	A_00259	179679	180659	327	+	0	0	0.03	0		zntB	Zinc transport protein ZntB
contig00001	A_00260	180729	181688	320	-	0	0	0.06	0		acoR_1	Acetoin catabolism regulatory protein
contig00001	A_00261	181908	182411	168	+	0	0	0.24	2.58		aldB	Aldehyde dehydrogenase B
contig00001	A_00262	182411	183424	338	+	0	0	0.06	3.41		acoD_1	Acetaldehyde dehydrogenase 2
contig00001	A_00263	183478	183813	112	+	0	0	0.37	0			hypothetical protein
contig00001	A_00264	183882	184322	147	-	1.94	0	0	0			Glutathione-dependent formaldehyde-activating enzyme
contig00001	A_00265	184479	185249	257	-	0	0	1.23	0			metal-dependent hydrolase
contig00001	A_00266	185427	187406	660	-	0.43	0.27	0.06	0		yfkN_1	Trifunctional nucleotide phosphoesterase protein YfkN precursor
contig00001	A_00267	187613	188095	161	+	0	0	0	0			Putative neutral zinc metallopeptidase
contig00001	A_00268	188116	188526	137	+	0	0.66	0	0			Putative neutral zinc metallopeptidase
contig00001	A_00269	188587	189765	393	-	0	0	0.13	0		carA	Carbamoyl-phosphate synthase small chain
contig00001	A_00270	190036	190317	94	+	0	0	0	0			Yqey-like protein
contig00001	A_00271	190337	190489	51	+	0	0	0.2	0			Yqey-like protein
contig00001	A_00272	190491	190823	111	+	0	0	0	0			hypothetical protein
contig00001	A_00273	190805	191011	69	+	0	0	0	0			hypothetical protein
contig00001	A_00274	191116	191607	164	+	0	0	0	0			hypothetical protein
contig00001	A_00275	191552	192313	254	+	0	0	0.04	0			hypothetical protein
contig00001	A_00276	192323	192682	120	+	0	0	0	0		dnaG_1	DNA primase
contig00001	A_00277	192682	194256	525	+	0.54	0	0.21	0.27		dnaG_2	DNA primase
contig00001	A_00278	194440	195840	467	+	0.61	0.19	0.13	0.62		rpoD_1	RNA polymerase sigma factor RpoD
contig00001	A_00279	195785	196432	216	+	2.64	0.84	0.14	3.34		rpoD_2	RNA polymerase sigma factor RpoD
contig00001	A_00280	196535	197242	236	+	0	0	0.04	1.22			hypothetical protein
contig00001	A_00281	197400	197816	139	-	0	0	0.07	0			Universal stress protein family protein
contig00001	A_00282	198028	198228	67	-	0	0	0	0			hypothetical protein
contig00001	A_00283	198634	199005	124	+	0	0	0	0			Glutathione-dependent formaldehyde-activating enzyme
contig00001	A_00284	199013	199540	176	-	0	0	0	0			anhydro-N-acetylmuramic acid kinase
contig00001	A_00285	199746	200063	106	+	0	0	0	0		slyA_1	Transcriptional regulator SlyA
contig00001	A_00286	200123	200548	142	+	0	0	0	0			hypothetical protein
contig00001	A_00287	200588	201217	210	-	0	0	0	0			3 beta-hydroxysteroid dehydrogenase/Delta 5-->4-isomerase
contig00001	A_00288	201299	201892	198	+	0	0	0	0			DNA-binding transcriptional repressor AcrR
contig00001	A_00289	202375	203088	238	+	0	0	0	0			Metallo-beta-lactamase L1 precursor
contig00001	A_00290	203572	203874	101	+	0	0	0	0			Transcriptional activator HlyU
contig00001	A_00291	203867	204064	66	+	0	0	0	2.19			hypothetical protein
contig00001	A_00292	204061	204807	249	-	0	0	0.04	0			hypothetical protein
contig00001	A_00293	204901	205506	202	-	1.41	0	0.05	0			putative multidrug-efflux transporter/MT1670
contig00001	A_00294	205516	206313	266	-	0	0	0.08	0			Major Facilitator Superfamily protein
contig00001	A_00295	206315	206569	85	-	3.36	0	0	0			bicyclomycin/multidrug efflux system
contig00001	A_00296	206521	206955	145	-	0	0	0	0			hypothetical protein
contig00001	A_00297	207064	207300	79	+	0	0	0	0			Helix-turn-helix domain protein
contig00001	A_00298	207775	208617	281	+	0	0	0	0		rimK_1	Ribosomal protein S6 modification protein
contig00001	A_00299	208647	209177	177	+	1.61	0	0	0.82		rimK_2	Ribosomal protein S6 modification protein
contig00001	A_00300	209182	209658	159	+	0	0	0	0			Ankyrin repeats (3 copies)
contig00001	A_00301	209764	210483	240	+	0	0	0	0			Sulfite exporter TauE/SafE
contig00001	A_00302	210527	211279	251	-	0	0	0.04	0			26 kDa periplasmic immunogenic protein precursor
contig00001	A_00303	211354	211851	166	-	0	0	0	0			Cytochrome c2 precursor
contig00001	A_00304	211924	212220	99	-	0	0	0.41	0		bigR_1	Biofilm growth-associated repressor
contig00001	A_00306	212742	213365	208	+	0	0	0	0			hypothetical protein
contig00001	A_00307	213362	213925	188	-	0	0	0	0			putative acetyltransferase
contig00001	A_00308	213937	214194	86	+	0	0	0	0			hypothetical protein
contig00001	A_00309	214259	215398	380	-	0	0	0	0		setB	Sugar efflux transporter B
contig00001	A_00310	215441	216397	319	-	0	0	0	0			Zinc-type alcohol dehydrogenase-like protein
contig00001	A_00311	216737	217528	264	+	0	0	0	0		ycgF_1	Blue light- and temperature-regulated antirepressor YcgF
contig00001	A_00312	217743	217943	67	-	0	1.36	0.31	0			Heavy-metal-associated domain protein
contig00001	A_00313	218088	218702	205	-	0	0	0	0		yvdT_1	putative HTH-type transcriptional regulator YvdT
contig00001	A_00314	218818	219135	106	-	0	0	0	0			hypothetical protein
contig00001	A_00315	219095	219484	130	-	2.19	0	0	0			Glyoxalase-like domain protein
contig00001	A_00316	219569	220348	260	-	0	0	0	0		rhaR_1	HTH-type transcriptional activator RhaR
contig00001	A_00317	220357	220812	152	-	0	0	0	0		lrp_1	Leucine-responsive regulatory protein
contig00001	A_00318	220983	221432	150	-	0	0	0	0		cueR_1	HTH-type transcriptional regulator CueR
contig00001	A_00319	221533	221820	96	-	2.97	0	0	0		hdhA	7-alpha-hydroxysteroid dehydrogenase
contig00001	A_00320	221808	222296	163	-	0	0	0	0			putative oxidoreductase
contig00001	A_00321	222664	223872	403	+	0	0	0	0		mdeA_1	Methionine gamma-lyase
contig00001	A_00322	223895	224713	273	+	0	0	0.04	0		aceE	Pyruvate dehydrogenase E1 component
contig00001	A_00323	224871	225854	328	+	0	0	0	0			pyruvate dehydrogenase subunit E1
contig00001	A_00324	225821	226279	153	+	0	0	0	0			transketolase
contig00001	A_00325	226350	226805	152	+	0	0	0	0			hypothetical protein
contig00001	A_00326	226913	227383	157	+	0	0.58	0	0			hypothetical protein
contig00001	A_00327	227335	227598	88	+	0	0	0	0			hypothetical protein
contig00001	A_00328	227867	228196	110	-	0	0	0	0		nanR_1	Transcriptional regulator NanR
contig00001	A_00329	228797	229618	274	+	1.04	0.33	0	0		ywrD_1	Putative gamma-glutamyltransferase YwrD
contig00001	A_00330	229615	230019	135	+	0	0.67	0.08	0		acyI	Acylase ACY 1
contig00001	A_00331	230054	230599	182	+	0	0	0	0		ywrD_2	Putative gamma-glutamyltransferase YwrD
contig00001	A_00332	230704	231816	371	+	0	0	0	0		hcnC_1	Hydrogen cyanide synthase subunit HcnC precursor
contig00001	A_00333	231835	232182	116	+	0	0	0	0		yabJ_2	Enamine/imine deaminase
contig00001	A_00334	232333	233985	551	+	0	0	0.02	0			Electron transfer flavoprotein-ubiquinone oxidoreductase
contig00001	A_00335	234064	234441	126	+	0	0	0	0			Putative glutathione-dependent formaldehyde-activating enzyme
contig00001	A_00336	234868	236079	404	+	0	0	0.05	0		norM	Multidrug resistance protein NorM
contig00001	A_00337	236392	236835	148	+	0	0	0.14	0		hndA	NADP-reducing hydrogenase subunit HndA
contig00001	A_00338	236838	237131	98	+	0	0	0.1	0			hypothetical protein
contig00001	A_00339	237185	237760	192	+	0	0.95	0	0		hndC_1	NADP-reducing hydrogenase subunit HndC
contig00001	A_00340	237718	238389	224	+	0	0	0.05	0		hndC_2	NADP-reducing hydrogenase subunit HndC
contig00001	A_00341	238399	238956	186	+	1.53	0	0.06	0		hndD	NADP-reducing hydrogenase subunit HndC
contig00001	A_00342	238902	240515	538	+	2.65	0	0.04	0.27		fdhF_1	Formate dehydrogenase H
contig00001	A_00343	240515	241246	244	+	0	0	0	1.18		fdhF_2	Formate dehydrogenase H
contig00001	A_00344	241246	242037	264	+	0	0	0.08	0		fdhD	Protein FdhD
contig00001	A_00345	242077	242736	220	-	0	0.41	0	0			Carboxymuconolactone decarboxylase family protein
contig00001	A_00346	242757	243584	276	+	0	0	0.04	0		lutR_1	HTH-type transcriptional regulator LutR
contig00001	A_00347	243673	243909	79	+	0	0	0	0			Nitroreductase family protein
contig00001	A_00348	243906	244367	154	+	0	0	0.53	0			Nitroreductase family protein
contig00001	A_00349	244456	244749	98	-	0	1.86	0.1	0		iciA	Chromosome initiation inhibitor
contig00001	A_00350	244703	245332	210	-	1.36	0	0.34	0		dmlR_2	HTH-type transcriptional regulator DmlR
contig00001	A_00351	245555	246463	303	-	0	0	2.02	0		ald_1	Alanine dehydrogenase
contig00001	A_00352	246460	246669	70	-	4.08	0	4.4	0		ald_2	Alanine dehydrogenase
contig00001	A_00353	246861	247256	132	+	0	0	0	0		lrp_2	Leucine-responsive regulatory protein
contig00001	A_00354	247374	248465	364	+	0.78	0	0	0			putative ABC transporter ATP-binding protein
contig00001	A_00355	248551	249027	159	+	1.79	0	0	0		yjjK	putative ABC transporter ATP-binding protein YjjK
contig00001	A_00356	249081	249296	72	-	0	0	0	0			Protein required for attachment to host cells
contig00001	A_00357	249281	249541	87	-	6.56	0	0.12	3.33			Protein required for attachment to host cells
contig00001	A_00358	249645	250481	279	+	0	0	0	0.52			Arylesterase
contig00001	A_00359	250550	251473	308	+	0	0	0	0			EamA-like transporter family protein
contig00001	A_00360	251588	252055	156	+	0	0	0	0		yuaD_1	Putative metal-sulfur cluster biosynthesis proteins YuaD
contig00001	A_00361	252272	252964	231	-	0	0	0	0		oxyR_1	Hydrogen peroxide-inducible genes activator
contig00001	A_00362	253065	254504	480	+	0	0	0.66	0		katA	Catalase
contig00001	A_00363	254685	255530	282	+	0	0	0.11	0			hypothetical protein
contig00001	A_00364	255530	255802	91	+	0	0	0	0			hypothetical protein
contig00001	A_00365	255830	256141	104	-	0	0	0.2	0		sdpR_1	Transcriptional repressor SdpR
contig00001	A_00366	256289	256552	88	+	0	0	0	0		arsR	Arsenical resistance operon repressor
contig00001	A_00367	256579	257247	223	+	0	0.41	0	0		ycgJ_1	putative methyltransferase YcgJ
contig00001	A_00368	257255	257785	177	+	0	0	0	0		metF_1	5,10-methylenetetrahydrofolate reductase
contig00001	A_00369	257782	258177	132	+	0	0	0	0		metF_2	5,10-methylenetetrahydrofolate reductase
contig00001	A_00370	258502	258957	152	+	0	0	0.2	0.95		djlA	DnaJ-like protein DjlA
contig00001	A_00371	259522	260544	341	+	0	0	0.03	0		rsmH	Ribosomal RNA small subunit methyltransferase H
contig00001	A_00372	260544	260945	134	+	0	0	0	0			hypothetical protein
contig00001	A_00373	260942	262660	573	+	0	0	0.05	0		ftsI	Peptidoglycan synthase FtsI
contig00001	A_00374	262657	264099	481	+	0	0	0.02	0		murE_1	UDP-N-acetylmuramoyl-L-alanyl-D-glutamate--2,6-diaminopimelate ligase
contig00001	A_00375	264099	265511	471	+	0	0	0	0		murF	UDP-N-acetylmuramoyl-tripeptide--D-alanyl-D-alanine ligase
contig00001	A_00376	265539	266453	305	+	0	0	0	0		mraY_1	Phospho-N-acetylmuramoyl-pentapeptide-transferase
contig00001	A_00377	266987	267208	74	+	0	0	0	0		ftsW_1	Lipid II flippase FtsW
contig00001	A_00378	267205	267915	237	+	0	0	0	0		ftsW_2	Lipid II flippase FtsW
contig00001	A_00379	267927	269003	359	+	0	0	0.03	0		murG	UDP-N-acetylglucosamine--N-acetylmuramyl-(pentapeptide) pyrophosphoryl-undecaprenol N-acetylglucosamine transferase
contig00001	A_00380	269016	270428	471	+	0.6	0	0.02	0		murC	UDP-N-acetylmuramate--L-alanine ligase
contig00001	A_00381	270432	271409	326	+	0	0	0	0		murB	UDP-N-acetylenolpyruvoylglucosamine reductase
contig00001	A_00382	271412	272332	307	+	0	0	0.03	0.47		ddlB_1	D-alanine--D-alanine ligase B
contig00001	A_00383	272320	273141	274	+	0	0	0.07	0.53		ftsQ_1	Cell division protein FtsQ
contig00001	A_00384	273206	274519	438	+	0	0	0	0		ftsA_1	Cell division protein FtsA
contig00001	A_00385	274705	275325	207	+	1.38	0	0.3	0		ftsZ_1	Cell division protein FtsZ
contig00001	A_00386	275325	276191	289	+	0.99	0.31	0.18	0		ftsZ_2	Cell division protein FtsZ
contig00001	A_00387	276470	277426	319	+	0.89	0	0.03	0		lpxC	UDP-3-O-[3-hydroxymyristoyl] N-acetylglucosamine deacetylase
contig00001	A_00388	277526	278377	284	+	0	0.32	0.11	0		bamD_1	Outer membrane protein assembly factor BamD precursor
contig00001	A_00389	278401	279051	217	+	0	0	0.14	0		recN_1	DNA repair protein RecN
contig00001	A_00390	279051	280073	341	+	0	0	0.12	0.42		recN_2	DNA repair protein RecN
contig00001	A_00391	280070	281413	448	+	0	0.2	0.02	0		ligA_1	DNA ligase
contig00001	A_00392	281389	282180	264	+	0	0	0.04	0		ligA_2	DNA ligase
contig00001	A_00393	282274	283131	286	+	0	0	0.07	0		chbR	HTH-type transcriptional regulator ChbR
contig00001	A_00394	283144	283473	110	+	0	0	0.09	0		ygaZ_1	Inner membrane protein YgaZ
contig00001	A_00395	283470	283880	137	+	0	0	0.07	0			AzlC protein
contig00001	A_00396	283900	284193	98	+	0	0	0	0			Branched-chain amino acid transport protein (AzlD)
contig00001	A_00397	284223	284549	109	+	0	0	0	0			hypothetical protein
contig00001	A_00398	284533	285714	394	-	0.72	0.23	0	0		srpC_1	putative chromate transport protein
contig00001	A_00399	285761	287578	606	-	0	0	0	0		pepQ_1	Xaa-Pro dipeptidase
contig00001	A_00400	287761	287880	40	+	0	0	9.01	0			hypothetical protein
contig00001	A_00401	287923	288072	50	+	0	0	19.33	0			hypothetical protein
contig00001	A_00402	288107	288499	131	-	0	0	1.95	0		prmA_1	Ribosomal protein L11 methyltransferase
contig00001	A_00403	288502	288957	152	-	0	0	0	0		prmA_2	Ribosomal protein L11 methyltransferase
contig00001	A_00404	288908	289432	175	-	0	0	0	0			DNA-dependent helicase II
contig00001	A_00405	289420	290676	419	-	0	0	0	0.34		uvrD_1	DNA helicase II
contig00001	A_00406	290706	291320	205	-	0	0	0.1	0		pcrA	ATP-dependent DNA helicase PcrA
contig00001	A_00407	291509	291931	141	+	0	0	0	0			hypothetical protein
contig00001	A_00408	291915	292709	265	+	0	0	0	0			hypothetical protein
contig00001	A_00409	292679	293275	199	+	0	0	0	0			hypothetical protein
contig00001	A_00410	293227	293682	152	+	0	0	0.07	0			hypothetical protein
contig00001	A_00411	293776	293994	73	+	0	0	0	0			hypothetical protein
contig00001	A_00412	293960	294292	111	+	0	0	0	0			hypothetical protein
contig00001	A_00413	294358	294744	129	+	0	0	0	0			Alcohol dehydrogenase
contig00001	A_00414	294782	295315	178	+	0	0	0.06	0		ccrA2	Crotonyl-CoA reductase
contig00001	A_00415	295332	295796	155	-	0	0	0	0			Bacterial regulatory proteins, tetR family
contig00001	A_00416	296005	296445	147	+	0	0	0	0			Glyoxalase-like domain protein
contig00001	A_00417	296442	297560	373	-	0	0.24	0	0		clcA	H(+)/Cl(-) exchange transporter ClcA
contig00001	A_00418	297517	297843	109	-	0	0	0	0		clcB_1	Voltage-gated ClC-type chloride channel ClcB
contig00001	A_00419	297840	298079	80	-	0	0	0	0			hypothetical protein
contig00001	A_00420	298279	299085	269	+	1.06	0	0.04	0			AsmA family protein
contig00001	A_00421	299067	301943	959	+	0	0	0	0			hypothetical protein
contig00001	A_00422	302191	302712	174	-	1.64	0	0.06	0			Stringent starvation protein B
contig00001	A_00424	303290	303607	106	+	0	0	0	0			hypothetical protein
contig00001	A_00425	303748	304110	121	+	0	0	0	0			hypothetical protein
contig00001	A_00426	304278	305072	265	+	0	0.34	0.08	0		thyA_1	Thymidylate synthase
contig00001	A_00427	305069	305392	108	+	0	0	1.42	0			hypothetical protein
contig00001	A_00428	305399	305920	174	+	0	0	0.59	0		dhfrIII_1	Dihydrofolate reductase type 3
contig00001	A_00429	305998	307068	357	+	0	0	0.32	0		hflK	Modulator of FtsH protease HflK
contig00001	A_00430	307071	308042	324	+	0	0	0.44	0		hflC_1	Modulator of FtsH protease HflC
contig00001	A_00431	308042	308230	63	+	0	0	0.65	0			hypothetical protein
contig00001	A_00432	308272	308460	63	+	0	0	0	0			hypothetical protein
contig00001	A_00433	308411	309724	438	+	0	0	0.09	0		degP1_1	putative periplasmic serine endoprotease DegP-like precursor
contig00001	A_00434	309727	310263	179	-	0	0	0	0		serB	Phosphoserine phosphatase
contig00001	A_00435	310248	310598	117	-	0	0	0.18	0			hypothetical protein
contig00001	A_00436	310631	311245	205	+	0	0	0	0		miaA_1	tRNA dimethylallyltransferase
contig00001	A_00437	311342	311509	56	+	0	0	0	0		miaA_2	tRNA dimethylallyltransferase
contig00001	A_00438	311521	311898	126	+	0	0	0	0			hypothetical protein
contig00001	A_00439	311953	313101	383	+	0.74	0	0	0		sauU	putative sulfoacetate transporter SauU
contig00001	A_00440	313158	313682	175	-	0	0	0	0			hypothetical protein
contig00001	A_00441	313699	313896	66	-	0	0	0	0			YbaK / prolyl-tRNA synthetases associated domain protein
contig00001	A_00442	313932	314174	81	-	0	0	0	0			YbaK / prolyl-tRNA synthetases associated domain protein
contig00001	A_00443	314177	315571	465	-	0	0	0	0		dapE_1	Succinyl-diaminopimelate desuccinylase
contig00001	A_00444	315919	316242	108	+	2.64	0	0	0		ilvB_1	Acetolactate synthase large subunit
contig00001	A_00445	316227	317675	483	+	0	0	0	0		ilvI	Acetolactate synthase isozyme 3 large subunit
contig00001	A_00446	317668	318201	178	+	0	0	0.06	0		ilvH_1	Putative acetolactate synthase small subunit
contig00001	A_00447	318247	318825	193	-	0	0	0.05	0		pspA_1	Phosphoserine phosphatase 1
contig00001	A_00448	319030	319767	246	+	0	0	0	0		pdxJ_1	Pyridoxine 5'-phosphate synthase
contig00001	A_00449	319877	320479	201	+	0	0	0.05	0		azr_2	FMN-dependent NADPH-azoreductase
contig00001	A_00450	320604	321440	279	+	0	0	0	0.52			Universal stress protein family protein
contig00001	A_00451	321402	321530	43	-	0	0	0	3.38			hypothetical protein
contig00001	A_00452	321606	322571	322	+	0	0	0	0			Thermostable carboxypeptidase 1
contig00001	A_00453	322756	323091	112	+	0	0	0	0			Thermostable carboxypeptidase 1
contig00001	A_00454	323638	324417	260	+	0	0	0	0		yfiN	putative diguanylate cyclase YfiN
contig00001	A_00455	324384	325310	309	+	0	0	0.03	0		cph2_1	Phytochrome-like protein cph2
contig00001	A_00456	325421	326689	423	+	0	0	0.07	0.34		mdeA_2	Methionine gamma-lyase
contig00001	A_00457	326934	327557	208	+	0	0	0.05	0			Bacterial regulatory proteins, tetR family
contig00001	A_00458	327621	327722	34	+	0	2.69	0	0			hypothetical protein
contig00001	A_00459	327719	328642	308	+	0	0.29	0.03	0		ilvC_1	Ketol-acid reductoisomerase
contig00001	A_00460	328779	329672	298	+	0	0	0.03	0		phzF	Trans-2,3-dihydro-3-hydroxyanthranilate isomerase
contig00001	A_00461	329996	331558	521	+	0	0	0.04	0		leuA_1	2-isopropylmalate synthase
contig00001	A_00462	331784	332089	102	+	0	0	0.3	0		msrA2	Peptide methionine sulfoxide reductase MsrA 2
contig00001	A_00463	332028	332387	120	+	0	0	0.09	0		msrA_1	Peptide methionine sulfoxide reductase MsrA
contig00001	A_00464	332463	333425	321	-	0	0	0.03	0		yhdN_1	General stress protein 69
contig00001	A_00465	333500	334321	274	-	0	0	0	0.53		mscS_1	Small-conductance mechanosensitive channel
contig00001	A_00466	334336	334542	69	-	0	0	0	0			hypothetical protein
contig00001	A_00467	334597	334818	74	-	0	0	0	0			hypothetical protein
contig00001	A_00468	335015	335620	202	+	0	0	0	0		puuR_2	HTH-type transcriptional regulator PuuR
contig00001	A_00469	335864	336454	197	+	0	0	0	0		yegW	putative HTH-type transcriptional regulator YegW
contig00001	A_00470	336451	336645	65	+	0	0	0	0		yvoA	HTH-type transcriptional repressor YvoA
contig00001	A_00471	336679	337449	257	+	0	0	0	0		nagB	Glucosamine-6-phosphate deaminase 1
contig00001	A_00472	337586	338077	164	+	0	0	0.06	0			hypothetical protein
contig00001	A_00473	338074	338706	211	+	0	0	0.05	0			FemAB family protein
contig00001	A_00474	338703	340148	482	-	0	0	0.02	0		cls_1	Cardiolipin synthase
contig00001	A_00475	340250	340495	82	-	0	1.11	0	0			hypothetical protein
contig00001	A_00476	340507	340893	129	-	0	0	0	0			hypothetical protein
contig00001	A_00477	341350	343290	647	+	0.44	0	0.14	0		acsA_4	Acetyl-coenzyme A synthetase
contig00001	A_00478	343464	344570	369	+	1.54	0	0.22	0			FecR protein
contig00001	A_00479	344714	345487	258	+	0	0	0.2	0			FecR protein
contig00001	A_00480	345344	345955	204	-	0	0	0	0			hypothetical protein
contig00001	A_00481	345967	346425	153	+	0	0	0	0			CHASE2 domain protein
contig00001	A_00482	346422	347243	274	+	0	0	0	0			CHASE2 domain protein
contig00001	A_00483	347252	348757	502	+	0	0	0	0		cph2_2	Phytochrome-like protein cph2
contig00001	A_00484	348822	349058	79	+	0	0	0	0			hypothetical protein
contig00001	A_00485	349084	349794	237	+	0	0	0.04	0		ybbD	putative lipoprotein YbbD precursor
contig00001	A_00486	349751	349915	55	+	0	0	0.37	0			hypothetical protein
contig00001	A_00487	350051	350812	254	+	0	0	0.08	0		lpxH	UDP-2,3-diacylglucosamine hydrolase
contig00001	A_00488	350828	351844	339	+	0	0	0	0		mgtA_1	GDP-mannose-dependent alpha-mannosyltransferase
contig00001	A_00489	351950	352864	305	+	0	0	0.03	0		hcaT	putative 3-phenylpropionic acid transporter
contig00001	A_00490	352854	353162	103	+	0	0.88	0.1	0			hypothetical protein
contig00001	A_00491	353236	355770	845	-	0	0	0.06	0			Apolipoprotein A1/A4/E domain protein
contig00001	A_00492	355755	357044	430	-	0	0	0.05	0			Apolipoprotein A1/A4/E domain protein
contig00001	A_00493	357095	357640	182	-	0	0	0	0			hypothetical protein
contig00001	A_00494	357612	358094	161	-	0	0	0.06	0.9			hypothetical protein
contig00002	A_00495	24	389	122	+	0	0	0.08	0			hypothetical protein
contig00002	A_00496	389	655	89	+	0	0	0	0			hypothetical protein
contig00002	A_00497	661	1299	213	+	0	0	0.05	0		rsmD_1	Ribosomal RNA small subunit methyltransferase D
contig00002	A_00498	1409	1939	177	-	0	0	0	0		mutL_1	DNA mismatch repair protein MutL
contig00002	A_00499	1897	3246	450	-	0	0	0.11	0		mutL_2	DNA mismatch repair protein MutL
contig00002	A_00500	3343	3789	149	+	0	0	0	0		tadA	tRNA-specific adenosine deaminase
contig00002	A_00501	3720	4631	304	-	0	0	0	0		rssA_1	NTE family protein RssA
contig00002	A_00502	4706	5275	190	-	0	0	0	0		purD_1	Phosphoribosylamine--glycine ligase
contig00002	A_00503	5272	6048	259	-	0	0	0.04	0		purD_2	Phosphoribosylamine--glycine ligase
contig00002	A_00504	6087	7046	320	+	0	0	0.06	0		xseA_1	Exodeoxyribonuclease 7 large subunit
contig00002	A_00505	7222	7521	100	+	0	0	0	0		xseA_2	Exodeoxyribonuclease 7 large subunit
contig00002	A_00506	7569	7784	72	+	0	0	0	0			hypothetical protein
contig00002	A_00507	7892	8920	343	+	0	0	0	0			hypothetical protein
contig00002	A_00508	8903	9667	255	-	0	0	0.08	0			hypothetical protein
contig00002	A_00509	9677	9901	75	-	0	0	0.27	0			hypothetical protein
contig00002	A_00510	9928	10563	212	-	0	0	0.05	0		hisN_1	Histidinol-phosphatase
contig00002	A_00511	10511	10741	77	-	0	0	0	0			hypothetical protein
contig00002	A_00512	10993	11484	164	+	0	0	0.06	0			hypothetical protein
contig00002	A_00513	11503	11970	156	-	0	0.58	0	0		ubiA_1	4-hydroxybenzoate octaprenyltransferase
contig00002	A_00514	11967	12197	77	-	0	0	0	0		ubiA_2	4-hydroxybenzoate octaprenyltransferase
contig00002	A_00515	12224	12433	70	-	0	0	0	0		ubiA_3	4-hydroxybenzoate octaprenyltransferase
contig00002	A_00516	12509	13258	250	+	0	0	0	0		rsmE	Ribosomal RNA small subunit methyltransferase E
contig00002	A_00517	13351	14133	261	+	0	0.35	0.2	0		gshA	Glutamate--cysteine ligase GshA
contig00002	A_00518	14117	14719	201	+	0	0	0	0			Glutamate-cysteine ligase family 2(GCS2)
contig00002	A_00519	14688	15578	297	-	0	0	0.17	0		gltR_1	HTH-type transcriptional regulator GltR
contig00002	A_00520	15695	16351	219	+	0	0	0.05	0			hypothetical protein
contig00002	A_00521	16348	17220	291	-	0	0	0.04	0		gltC_1	HTH-type transcriptional regulator GltC
contig00002	A_00522	17396	18808	471	-	0	0	0.07	0		mepA_1	Multidrug export protein MepA
contig00002	A_00523	18944	19438	165	-	0	0	0	0			Invasion associated locus B (IalB) protein
contig00002	A_00524	19786	20712	309	+	0	0	0.17	0		ctaC_1	Cytochrome c oxidase subunit 2 precursor
contig00002	A_00525	20795	22459	555	+	0.51	0	0.39	0.52		ctaD	Cytochrome c oxidase subunit 1
contig00002	A_00526	22490	23425	312	+	0	0.29	0.16	0		ctaB	Protoheme IX farnesyltransferase
contig00002	A_00527	23422	23580	53	+	0	0	0	0			hypothetical protein
contig00002	A_00528	23593	24135	181	+	0	0	0	0		ctaG_1	Cytochrome c oxidase assembly protein CtaG
contig00002	A_00529	24261	24989	243	+	0	0	0	0.59		ctaE_1	Cytochrome c oxidase subunit 3
contig00002	A_00530	25070	25465	132	+	0	0	0	0			hypothetical protein
contig00002	A_00531	25458	25970	171	+	0	0	0	0			SURF1 family protein
contig00002	A_00532	25955	26251	99	+	0	0	0	0			SURF1 family protein
contig00002	A_00533	26285	27688	468	+	0.61	0	0.09	0		thrC	Threonine synthase
contig00002	A_00534	27688	28950	421	+	0.68	0	0	0		ptrA	Protease 3 precursor
contig00002	A_00535	28961	29185	75	+	0	0	0	0			hypothetical protein
contig00002	A_00536	29199	29558	120	+	2.38	0	0.09	0		ydaF_1	Putative ribosomal N-acetyltransferase YdaF
contig00002	A_00537	29633	30259	209	+	0	0	0.05	0			7TMR-DISM extracellular 2
contig00002	A_00538	30205	31749	515	+	0	0	0.02	0		yegE_2	putative diguanylate cyclase YegE
contig00002	A_00539	31851	32174	108	+	0	0	0	0		cph2_3	Phytochrome-like protein cph2
contig00002	A_00540	32207	32701	165	+	0	0	0	0		yahA_1	Cyclic di-GMP phosphodiesterase YahA
contig00002	A_00541	32710	33183	158	-	0	0	0.06	0			hypothetical protein
contig00002	A_00542	33132	33335	68	-	0	0	0.15	0			hypothetical protein
contig00002	A_00543	33591	34283	231	+	0	0	0.09	0			hypothetical protein
contig00002	A_00544	34328	34825	166	+	0	0	0	0			Putative peroxiredoxin
contig00002	A_00545	34845	35483	213	+	1.34	0	0	0.68			hypothetical protein
contig00002	A_00546	35776	36567	264	+	0	0	0	0		gcvT_1	Aminomethyltransferase
contig00002	A_00547	36531	36914	128	+	0	0	0	0		gcvT_2	Aminomethyltransferase
contig00002	A_00548	36930	37298	123	+	2.32	1.48	0.08	2.35		gcvH	Glycine cleavage system H protein
contig00002	A_00549	37311	38651	447	+	0	0.2	0.07	0.32		gcvPA_1	putative glycine dehydrogenase (decarboxylating) subunit 1
contig00002	A_00550	38651	39928	426	+	0	0	0.02	0		gcvPB_1	putative glycine dehydrogenase (decarboxylating) subunit 2
contig00002	A_00551	39925	40200	92	+	0	0	0	0		gcvPB_2	putative glycine dehydrogenase (decarboxylating) subunit 2
contig00002	A_00552	40368	40826	153	+	0	0	0	0.94			putative acetyltransferase
contig00002	A_00553	40890	41066	59	-	0	0	0	0			hypothetical protein
contig00002	A_00554	41424	41900	159	-	0	0	0.06	0			hypothetical protein
contig00002	A_00555	41977	42309	111	-	0	0	0	0			hypothetical protein
contig00002	A_00556	42488	42970	161	-	0	0	0.19	0		atpF_1	ATP synthase subunit b precursor
contig00002	A_00557	42975	43247	91	-	3.14	1	0.11	0		atpF2_1	ATP synthase subunit b 2
contig00002	A_00558	43255	43503	83	-	0	0	0.12	0		atpF2_2	ATP synthase subunit b 2
contig00002	A_00559	43639	43866	76	-	0	0	0.13	0		atpE_1	ATP synthase subunit c
contig00002	A_00560	43936	44703	256	-	0	0	0.04	0		atpB_1	ATP synthase subunit a
contig00002	A_00561	44721	45125	135	-	0	0	0.15	0			Putative F0F1-ATPase subunit (ATPase_gene1)
contig00002	A_00562	45525	46022	166	+	0	0	0	0			hypothetical protein
contig00002	A_00563	46173	46682	170	+	0	0	0	0			EF hand
contig00002	A_00564	46803	48164	454	-	0	0	0	0		smc_1	Chromosome partition protein Smc
contig00002	A_00565	48113	49792	560	-	0	0	0.02	0		smc_2	Chromosome partition protein Smc
contig00002	A_00566	49807	50262	152	-	0	0	0.13	0		smc_3	Chromosome partition protein Smc
contig00002	A_00567	50293	50538	82	-	0	0	0	0			hypothetical protein
contig00002	A_00568	50588	50989	134	-	0	0	0.08	0			hypothetical protein
contig00002	A_00569	51095	51760	222	-	0	0	0.05	0			hypothetical protein
contig00002	A_00570	51892	52146	85	+	0	0	0	0			hypothetical protein
contig00002	A_00571	52101	52421	107	-	0	0	0	0			hypothetical protein
contig00002	A_00572	52675	52941	89	+	0	0	0	0		virS_1	HTH-type transcriptional regulator VirS
contig00002	A_00573	53086	54216	377	+	0	0.24	0	0			hypothetical protein
contig00002	A_00574	54301	54621	107	-	0	0	0	0			hypothetical protein
contig00002	A_00575	55181	55405	75	+	0	0	0	0			hypothetical protein
contig00002	A_00576	55501	55965	155	-	0	0	0.07	0			hypothetical protein
contig00002	A_00577	56096	57166	357	+	0.8	0	0.03	0		yfhQ_1	putative A/G-specific adenine glycosylase YfhQ
contig00002	A_00578	57315	58457	381	-	0	0	0.11	0.38		dpnA_1	Modification methylase DpnIIB
contig00002	A_00579	58580	58951	124	-	0	0	0	0		rnhB_1	Ribonuclease HII
contig00002	A_00580	58948	59256	103	-	0	0	0	0		rnhB_2	Ribonuclease HII
contig00002	A_00581	59379	59561	61	+	0	0	0	0			hypothetical protein
contig00002	A_00582	59579	59905	109	+	0	0	0	0		mscS_2	Small-conductance mechanosensitive channel
contig00002	A_00583	59944	60183	80	+	0	0	0.13	0		mscS_3	Small-conductance mechanosensitive channel
contig00002	A_00584	60253	61206	318	-	0	0	0	0			Soluble epoxide hydrolase
contig00002	A_00585	61286	61447	54	+	0	0	0	0			hypothetical protein
contig00002	A_00586	61447	62055	203	+	0	0	0	0			hypothetical protein
contig00002	A_00587	62508	62999	164	-	0	0	0.12	0			hypothetical protein
contig00002	A_00588	62989	63663	225	-	0	0.4	0.09	0			hypothetical protein
contig00002	A_00589	63811	64359	183	-	0	0	0	0		moaB	Molybdenum cofactor biosynthesis protein B
contig00002	A_00590	64374	65303	310	-	0	0	0	0			Uracil DNA glycosylase superfamily protein
contig00002	A_00591	65512	66948	479	+	0	0	0	0		ycf3	Photosystem I assembly protein Ycf3
contig00002	A_00592	67047	67193	49	+	0	0	0	0			hypothetical protein
contig00002	A_00593	67197	68066	290	+	0	0.31	0.07	0		ispE	4-diphosphocytidyl-2-C-methyl-D-erythritol kinase
contig00002	A_00594	68178	68648	157	+	0	0	0.13	0		ycgF_2	Blue light- and temperature-regulated antirepressor YcgF
contig00002	A_00595	68668	69282	205	-	0	0.44	0.1	0		ispB_1	Octaprenyl-diphosphate synthase
contig00002	A_00596	69279	69698	140	-	0	0.65	0.22	0		ispB_2	Octaprenyl-diphosphate synthase
contig00002	A_00597	70013	70603	197	+	0	0	0.1	0		yfiC	tRNA1(Val) (adenine(37)-N6)-methyltransferase
contig00002	A_00598	70743	71246	168	+	0	0	0.06	0		sppA_1	Putative signal peptide peptidase SppA
contig00002	A_00599	71243	71542	100	+	0	0	0	0			hypothetical protein
contig00002	A_00600	71555	71812	86	+	0	0	0.12	0			hypothetical protein
contig00002	A_00601	71862	73115	418	+	0	0	0.05	0			hypothetical protein
contig00002	A_00602	73246	74073	276	+	0	0	0	0		glyQ	Glycine--tRNA ligase alpha subunit
contig00002	A_00603	74496	75056	187	+	0	0	0	0			LemA family protein
contig00002	A_00604	75019	75312	98	+	0	0	0	0			hypothetical protein
contig00002	A_00605	75278	75988	237	+	0	0	0.17	0			hypothetical protein
contig00002	A_00606	76003	76506	168	+	0	0	0.12	0			hypothetical protein
contig00002	A_00607	76535	77020	162	+	0	0	0.13	0			hypothetical protein
contig00002	A_00608	77118	77402	95	+	0	0	0	0		glyS_1	Glycine--tRNA ligase beta subunit
contig00002	A_00609	77473	78639	389	+	0	0	0	0		glyS_2	Glycine--tRNA ligase beta subunit
contig00002	A_00610	78612	79211	200	+	0	0	0	0		glyS_3	Glycine--tRNA ligase beta subunit
contig00002	A_00611	79366	79656	97	+	0	0	0.11	0			hypothetical protein
contig00002	A_00612	79747	80013	89	-	0	0	0	0			hypothetical protein
contig00002	A_00613	80019	80222	68	-	0	0	0	0		rnhA_1	Ribonuclease HI
contig00002	A_00614	80164	80460	99	-	0	0	0	0		rnhA_2	Ribonuclease H
contig00002	A_00615	80453	80980	176	-	0	0	0	0			anhydro-N-acetylmuramic acid kinase
contig00002	A_00616	80984	81430	149	-	0	0	0	0		ispH_1	4-hydroxy-3-methylbut-2-enyl diphosphate reductase
contig00002	A_00617	81427	81648	74	-	0	0	0	0		ispH_2	4-hydroxy-3-methylbut-2-enyl diphosphate reductase
contig00002	A_00618	82043	82846	268	+	0	0	0	0.54			hypothetical protein
contig00002	A_00619	82866	84356	497	+	0	0	0	0		ppdK_1	Pyruvate, phosphate dikinase
contig00002	A_00620	84522	85550	343	+	0	0	0.03	0		sleB_1	Spore cortex-lytic enzyme precursor
contig00002	A_00621	85569	85991	141	-	0	0	0.15	0			hypothetical protein
contig00002	A_00622	86237	86581	115	-	0	0	0	0			hypothetical protein
contig00002	A_00623	86581	86850	90	-	0	0	0.23	0			hypothetical protein
contig00002	A_00624	87020	87520	167	-	0	0	0	0		ygfZ	tRNA-modifying protein YgfZ
contig00002	A_00625	87789	89120	444	+	0	0	0.05	0		allB_1	Allantoinase
contig00002	A_00626	89349	90020	224	-	0	0	0.09	0			hypothetical protein
contig00002	A_00627	90048	90308	87	-	0	0	0	0			hypothetical protein
contig00002	A_00628	90400	90678	93	-	0	0	0	0			hypothetical protein
contig00002	A_00629	90850	90969	40	-	0	0	0	0			hypothetical protein
contig00002	A_00630	91042	91854	271	-	0	0	0	0			hypothetical protein
contig00002	A_00631	91919	92308	130	-	0	0	0.08	0		rppH_2	RNA pyrophosphohydrolase
contig00002	A_00632	92305	92736	144	-	0	0	0.14	0		lrpC_1	HTH-type transcriptional regulator LrpC
contig00002	A_00633	92759	93781	341	+	0	0	0.06	0			EamA-like transporter family protein
contig00002	A_00634	93791	94516	242	+	0	0	0	0		yedK	Putative SOS response-associated peptidase YedK
contig00002	A_00635	94523	95935	471	-	0	0	0.02	0			putative FAD-linked oxidoreductase
contig00002	A_00636	96053	96409	119	+	0	0	0.09	0		fabI_1	Enoyl-[acyl-carrier-protein] reductase [NADH] FabI
contig00002	A_00637	96406	96849	148	+	0	0	0	0		fabI_2	Enoyl-[acyl-carrier-protein] reductase [NADH] FabI
contig00002	A_00638	96885	97499	205	+	1.39	0	0.15	0		gpgP	Glucosyl-3-phosphoglycerate phosphatase
contig00002	A_00639	97560	97754	65	+	0	0	0	0		aroC_1	Chorismate synthase
contig00002	A_00640	97751	98665	305	+	0	0.3	0.07	0		aroC_2	Chorismate synthase
contig00002	A_00641	98842	99573	244	-	0	0	0	0		tlyA	Hemolysin A
contig00002	A_00642	99576	99752	59	-	0	0	0	0			hypothetical protein
contig00002	A_00643	99721	100176	152	-	1.88	0	0	0			SCO1/SenC
contig00002	A_00644	100328	100597	90	-	3.17	0	0	0			hypothetical protein
contig00002	A_00645	100560	100775	72	-	3.97	1.27	0	0		xseB	Exodeoxyribonuclease 7 small subunit
contig00002	A_00646	100788	101735	316	-	0.9	0	0	0		hdaH	Histone deacetylase-like amidohydrolase
contig00002	A_00647	101774	102421	216	+	0	0.42	0	0		ywlC_1	Threonylcarbamoyl-AMP synthase
contig00002	A_00648	102382	102909	176	+	0	0	0.06	0		ywlC_2	Threonylcarbamoyl-AMP synthase
contig00002	A_00649	102806	103423	206	-	0	0	0.05	0		cbpA_1	Curved DNA-binding protein
contig00002	A_00650	103432	103746	105	-	0	0.87	0	0		dnaJ_1	Chaperone protein DnaJ
contig00002	A_00651	103882	104382	167	-	0	0	0	0		lrp_3	Leucine-responsive regulatory protein
contig00002	A_00652	104524	105240	239	+	0	0	0	0		egtC	Amidohydrolase EgtC
contig00002	A_00653	105241	106389	383	+	0	0	0	0		csd_1	putative cysteine desulfurase
contig00002	A_00654	106451	107023	191	-	0	0	0.11	0			hypothetical protein
contig00002	A_00655	107092	107391	100	+	0	0	0.2	0		pdxH_1	Pyridoxine/pyridoxamine 5'-phosphate oxidase
contig00002	A_00656	107438	108223	262	+	0	0	0.04	0			hypothetical protein
contig00002	A_00657	108220	109146	309	-	0	0	0	0		gloB_1	Hydroxyacylglutathione hydrolase
contig00002	A_00659	109624	111303	560	-	0	0	0	0		dld	D-lactate dehydrogenase
contig00002	A_00660	111303	112475	391	-	0	0	0.03	0		lldD_1	L-lactate dehydrogenase [cytochrome]
contig00002	A_00661	112715	113713	333	+	0	0	0.03	0.43			L-asparaginase II
contig00002	A_00662	113746	114540	265	-	0	0	0.04	0			hypothetical protein
contig00002	A_00663	114537	115088	184	-	0	0	0	0			Pectate lyase superfamily protein
contig00002	A_00664	115170	115496	109	-	0	0	0	0			hypothetical protein
contig00002	A_00665	115674	116048	125	+	0	0	0	0			AAA-like domain protein
contig00002	A_00666	116048	116359	104	+	0	0	0	0			hypothetical protein
contig00002	A_00667	116307	116477	57	+	0	0	0	0			hypothetical protein
contig00002	A_00668	116518	116820	101	+	0	0	0.1	0			hypothetical protein
contig00002	A_00669	116891	117211	107	+	0	0	0	0			hypothetical protein
contig00002	A_00670	117349	117759	137	+	0	0	0	0			hypothetical protein
contig00002	A_00671	117820	118395	192	-	0	0	0.05	0			DNA-binding response regulator CreB
contig00002	A_00672	118539	119135	199	-	0	0	0.05	0		sodB_1	Superoxide dismutase [Mn]
contig00002	A_00673	119236	120357	374	-	0	0	0.05	0		ptrB_1	Protease 2
contig00002	A_00674	120315	121103	263	-	0	0	0.04	0		ptrB_2	Protease 2
contig00002	A_00675	121057	121314	86	-	0	0	0.24	0			protease 2
contig00002	A_00676	121319	121732	138	-	0	0	0.07	0		msrB_1	Peptide methionine sulfoxide reductase MsrB
contig00002	A_00677	122189	122536	116	+	0	0	0	0		mrpA_1	Na(+)/H(+) antiporter subunit A
contig00002	A_00678	122591	124465	625	+	0.46	0	0.07	0		mrpA_2	Na(+)/H(+) antiporter subunit A
contig00002	A_00679	124462	124887	142	+	0	0	0.07	0		mrpB_1	Na(+)/H(+) antiporter subunit B
contig00002	A_00680	124887	125264	126	+	0	0	0.08	0		mrpC_1	Na(+)/H(+) antiporter subunit C
contig00002	A_00681	125321	126274	318	+	0	0	0.03	0		mrpD_1	Na(+)/H(+) antiporter subunit D
contig00002	A_00682	126271	126519	83	+	0	0	0	0		mrpD_2	Na(+)/H(+) antiporter subunit D
contig00002	A_00683	126516	126878	121	+	0	0	0	0			putative monovalent cation/H+ antiporter subunit D
contig00002	A_00684	126875	127357	161	+	0	0	0	0		mrpE_1	Na(+)/H(+) antiporter subunit E
contig00002	A_00685	127354	127686	111	+	0	0	0	0		mrpF	Na(+)/H(+) antiporter subunit F
contig00002	A_00686	127683	127856	58	+	0	0	0	0		mnhG1	Na(+)/H(+) antiporter subunit G1
contig00002	A_00687	127841	128014	58	+	0	0	0	0			putative monovalent cation/H+ antiporter subunit G
contig00002	A_00688	128171	128599	143	+	0	1.27	0.07	0		ros	Transcriptional regulatory protein ros
contig00002	A_00689	128811	129212	134	+	0	0	0	0		dnaA_1	Chromosomal replication initiator protein DnaA
contig00002	A_00690	129212	129394	61	+	0	0	0	0			hypothetical protein
contig00002	A_00691	129415	129942	176	+	0	0	0	0			hypothetical protein
contig00002	A_00692	129972	130382	137	-	2.08	0	0	0		sufE	Cysteine desulfuration protein SufE
contig00002	A_00693	130537	130830	98	-	0	0	2.2	0			hypothetical protein
contig00002	A_00694	131200	131574	125	+	0	0.73	0.16	0			hypothetical protein
contig00002	A_00695	131571	131831	87	+	0	1.05	0	0			hypothetical protein
contig00002	A_00696	132033	132788	252	+	0	0	0.08	0			hypothetical protein
contig00002	A_00697	132860	133846	329	+	1.73	0	0.06	0		divJ	Histidine protein kinase DivJ
contig00002	A_00698	133862	134740	293	+	0	0	0.1	0		cwlA	N-acetylmuramoyl-L-alanine amidase CwlA precursor
contig00002	A_00699	134753	135094	114	+	0	0	0.27	0			hypothetical protein
contig00002	A_00700	135091	135855	255	-	2.23	0	0.04	0			hypothetical protein
contig00002	A_00701	135827	136249	141	-	0	0	0	0			hypothetical protein
contig00002	A_00702	136544	137425	294	+	0	0	0.03	0			hypothetical protein
contig00002	A_00703	137354	137893	180	-	0	0.5	0.06	0			hypothetical protein
contig00002	A_00704	137967	138233	89	-	0	0	0	0			hypothetical protein
contig00002	A_00705	138519	140429	637	-	0	0	0.02	0		pbpF	Penicillin-binding protein 1F
contig00002	A_00706	140368	140694	109	-	0	0	0	0			hypothetical protein
contig00002	A_00707	140814	141281	156	+	0	0	0	0			hypothetical protein
contig00002	A_00708	141314	142006	231	+	0	0	0.09	0			hypothetical protein
contig00002	A_00709	142173	142586	138	+	0	0	0	0			hypothetical protein
contig00002	A_00710	142573	143481	303	+	0	0	0	0			Terminase-like family protein
contig00002	A_00711	143442	144380	313	+	0	0	0	0			Phage portal protein
contig00002	A_00712	144436	145044	203	+	0	0	0	0			Phage portal protein
contig00002	A_00713	145037	145153	39	+	0	0	0	0			hypothetical protein
contig00002	A_00714	145379	145864	162	+	0	0	0	0			Caudovirus prohead protease
contig00002	A_00715	145874	146728	285	+	0	0	0.04	0			Phage capsid family protein
contig00002	A_00716	146781	147113	111	+	0	0	0.09	0			Phage capsid family protein
contig00002	A_00717	147192	147350	53	+	0	0	0	0			Phage gp6-like head-tail connector protein
contig00002	A_00718	147361	147765	135	+	0	0	0	0			hypothetical protein
contig00002	A_00719	147762	148121	120	+	0	0	0	0			Phage head-tail joining protein
contig00002	A_00720	148114	148521	136	+	0	0	0	0			hypothetical protein
contig00002	A_00721	148537	148953	139	+	0	0	0	0			Phage major tail protein 2
contig00002	A_00722	148953	149291	113	+	0	0	0	0			hypothetical protein
contig00002	A_00723	149275	149496	74	+	0	0	0	0			hypothetical protein
contig00002	A_00724	149483	150037	185	+	0	0	0	0			hypothetical protein
contig00002	A_00725	150257	150664	136	+	0	0	0	0			hypothetical protein
contig00002	A_00726	150661	151551	297	+	0	0	0	0			hypothetical protein
contig00002	A_00727	151548	151973	142	+	0	0	0	0			NlpC/P60 family protein
contig00002	A_00728	152145	152390	82	+	0	0	0	0			hypothetical protein
contig00002	A_00729	152369	154219	617	+	0.92	0	0	0			hypothetical protein
contig00002	A_00730	154228	154629	134	+	0	0	0	0			hypothetical protein
contig00002	A_00731	155102	155836	245	+	0	0	0	0			hypothetical protein
contig00002	A_00732	155829	157175	449	+	0	0	0	0			hypothetical protein
contig00002	A_00733	157346	157933	196	+	0	0	0	0			putative Peptidoglycan domain protein
contig00002	A_00734	158316	158702	129	+	0	0	0	0		phoP_2	Transcriptional regulatory protein PhoP
contig00002	A_00735	158660	158971	104	+	0	0	0.2	0		phoP_3	Virulence transcriptional regulatory protein PhoP
contig00002	A_00736	158972	160315	448	+	0	0	0	0		phoQ	Sensor protein PhoQ
contig00002	A_00737	160285	160842	186	+	0	0	0	0			hypothetical protein
contig00002	A_00738	160915	162210	432	+	0	0	0.14	0			hypothetical protein
contig00002	A_00739	162247	163257	337	-	0	0	0.03	0			hypothetical protein
contig00002	A_00740	163242	164090	283	-	0	0	0.07	0		mnmC_1	tRNA 5-methylaminomethyl-2-thiouridine biosynthesis bifunctional protein MnmC
contig00002	A_00741	164083	165243	387	-	0	0	0	0			hypothetical protein
contig00002	A_00742	165319	165579	87	+	0	1.05	0	0			hypothetical protein
contig00002	A_00743	165576	166466	297	+	0	0	0.03	0		nrfG	Formate-dependent nitrite reductase complex subunit NrfG
contig00002	A_00744	166463	166912	150	+	0	0	0.07	0		ccmE	Cytochrome c-type biogenesis protein CcmE
contig00002	A_00745	166918	168267	450	+	0	0	0.18	0		ccmF_1	Cytochrome c-type biogenesis protein CcmF
contig00002	A_00746	168207	168899	231	+	0	0	0.09	0		ccmF_2	Cytochrome c-type biogenesis protein CcmF
contig00002	A_00747	168896	169399	168	+	0	0	0	0		ccmH	Cytochrome c-type biogenesis protein CcmH precursor
contig00002	A_00748	169359	170591	411	+	0.69	0	0.02	0.7			OsmC-like protein
contig00002	A_00749	170633	171247	205	+	0	0	0.05	0			Sulfite exporter TauE/SafE
contig00002	A_00750	171244	171387	48	+	0	0	0	0			hypothetical protein
contig00002	A_00751	171544	172545	334	+	0.85	0	0.21	0		degP1_2	putative periplasmic serine endoprotease DegP-like precursor
contig00002	A_00752	172496	173026	177	+	0	0	0	0		degP1_3	putative periplasmic serine endoprotease DegP-like precursor
contig00002	A_00753	173098	173769	224	+	0	0	0.05	0		cusR_1	Transcriptional regulatory protein CusR
contig00002	A_00754	173762	175165	468	+	0	0	0.02	0		senX3	Signal-transduction histidine kinase senX3
contig00002	A_00755	175169	176206	346	+	0	0	0	0		glnE_1	Glutamate-ammonia-ligase adenylyltransferase
contig00002	A_00756	176230	178047	606	+	0	0	0	0		glnE_2	Glutamate-ammonia-ligase adenylyltransferase
contig00002	A_00757	178051	178203	51	-	0	0	0	0			hypothetical protein
contig00002	A_00758	178161	179585	475	-	0	0	0.06	0		pleC_2	Non-motile and phage-resistance protein
contig00002	A_00759	179755	182322	856	-	0	0	0	0		pepN	Aminopeptidase N
contig00002	A_00760	182567	184429	621	+	0.92	0	0	0			Putative multidrug export ATP-binding/permease protein
contig00002	A_00761	184486	184824	113	+	0	0	0	0			hypothetical protein
contig00002	A_00762	184824	186350	509	+	0.56	0	0	0			Putative multidrug export ATP-binding/permease protein
contig00002	A_00763	186317	187216	300	-	0.95	0	0	0		panC	Pantothenate synthetase
contig00002	A_00764	187220	188047	276	-	1.03	0	0	0		panB	3-methyl-2-oxobutanoate hydroxymethyltransferase
contig00002	A_00765	188149	188475	109	-	0	0	0.19	0		bigR_2	Biofilm growth-associated repressor
contig00002	A_00766	188629	189057	143	+	0	0	0.86	0			hypothetical protein
contig00002	A_00767	189059	189193	45	+	0	0	0.23	0			hypothetical protein
contig00002	A_00768	189193	189426	78	+	0	0	0.26	0			hypothetical protein
contig00002	A_00769	189514	190413	300	+	0	0	0.37	0			putative metallo-hydrolase
contig00002	A_00770	190424	190768	115	+	0	0	0.8	0		blh_1	Beta-lactamase hydrolase-like protein
contig00002	A_00771	190874	192547	558	+	0	0	0.33	0			putative sulfate transporterc/MT1781
contig00002	A_00772	192796	193080	95	-	0	0	0.11	0			hypothetical protein
contig00002	A_00773	193143	193997	285	+	1	0	0	0		siaP_1	Sialic acid-binding periplasmic protein SiaP precursor
contig00002	A_00774	194084	195031	316	-	0	0	0	0			Putative thiamine biosynthesis protein
contig00002	A_00775	195134	195997	288	-	0	0	0.07	0		ssuC_1	Putative aliphatic sulfonates transport permease protein SsuC
contig00002	A_00776	195994	196893	300	-	0	0	0.03	0		cmpB_1	Bicarbonate transport system permease protein CmpB
contig00002	A_00777	196883	197668	262	-	0	0	0.12	0		tauB_1	Taurine import ATP-binding protein TauB
contig00002	A_00778	197661	198464	268	-	0	0	0.08	0		dht_1	D-hydantoinase/dihydropyrimidinase
contig00002	A_00779	198461	199129	223	-	0	0	0	0		dht_2	D-hydantoinase/dihydropyrimidinase
contig00002	A_00780	199850	200524	225	-	0	0	0	0		allC	Allantoate amidohydrolase
contig00002	A_00781	200467	201099	211	-	0	0	0	0		amaB_1	N-carbamoyl-L-amino acid hydrolase
contig00002	A_00782	201197	201415	73	-	0	0	0	0		mmsA_1	Methylmalonate-semialdehyde dehydrogenase [acylating]
contig00002	A_00783	201412	201660	83	-	0	0	0	0		iolA	Methylmalonate semialdehyde dehydrogenase [acylating]
contig00002	A_00784	201648	202622	325	-	0	0	0.16	0		mmsA_2	Methylmalonate-semialdehyde dehydrogenase [acylating]
contig00002	A_00785	202623	203330	236	-	0	0	0	0.61			Omega-amino acid--pyruvate aminotransferase
contig00002	A_00786	203294	203947	218	-	1.31	0	0	0			Omega-amino acid--pyruvate aminotransferase
contig00002	A_00787	204468	205100	211	+	0	0	0	0.68		rutR_1	HTH-type transcriptional regulator RutR
contig00002	A_00788	205097	205963	289	-	0	0	0	0			EamA-like transporter family protein
contig00002	A_00789	206047	207357	437	-	0	0	0.07	0		preA	NAD-dependent dihydropyrimidine dehydrogenase subunit PreA
contig00002	A_00790	207371	207697	109	-	0	0	0	0		gltD	Glutamate synthase [NADPH] small chain
contig00002	A_00791	207694	208725	344	-	0	0	0	0		preT	NAD-dependent dihydropyrimidine dehydrogenase subunit PreT
contig00002	A_00792	209122	209229	36	+	0	0	0	0			Putative peroxiredoxin
contig00002	A_00793	209177	209572	132	+	0	0	0.31	0			Putative peroxiredoxin
contig00002	A_00794	209686	210411	242	-	1.18	0	0.04	0		csiR_1	HTH-type transcriptional repressor CsiR
contig00002	A_00795	210706	211290	195	+	0	0	0	0		fliY	Cystine-binding periplasmic protein precursor
contig00002	A_00796	211230	211511	94	+	0	0	0	0			Bacterial extracellular solute-binding proteins, family 3
contig00002	A_00797	211608	211868	87	+	0	0	0	0		gltK	Glutamate/aspartate transport system permease protein GltK
contig00002	A_00798	211865	212212	116	+	0	0	0	0		yxeN_1	putative amino-acid permease protein YxeN
contig00002	A_00799	212287	212442	52	+	0	0	0	0			hypothetical protein
contig00002	A_00800	212429	212950	174	+	1.64	0	0	0		glnP	Glutamine transport system permease protein GlnP
contig00002	A_00801	212947	213669	241	+	0	0	0	0		glnQ_2	Glutamine transport ATP-binding protein GlnQ
contig00002	A_00802	213757	214716	320	+	0	0	0	0		dapA_1	4-hydroxy-tetrahydrodipicolinate synthase
contig00002	A_00803	214774	216204	477	+	0	0.19	0.04	0		aldHT	Aldehyde dehydrogenase, thermostable
contig00002	A_00804	216261	217505	415	+	0	0	0	0		dadA_1	D-amino acid dehydrogenase small subunit
contig00002	A_00805	217515	218321	269	+	0	0	0.04	0			4-hydroxyproline epimerase
contig00002	A_00806	218296	218517	74	+	0	0	0	0			4-hydroxyproline epimerase
contig00002	A_00807	218542	219648	369	+	0.77	0	0	0		hpbD_1	4-hydroxyproline betaine 2-epimerase
contig00002	A_00808	219650	220174	175	+	0	0	0.12	0			Proline racemase
contig00002	A_00809	220217	220684	156	+	0	0	0	0			Proline racemase
contig00002	A_00810	220715	221080	122	-	0	0	0.17	0			hypothetical protein
contig00002	A_00811	221119	221586	156	-	0	0	0.07	0		nsrR_2	HTH-type transcriptional repressor NsrR
contig00002	A_00812	221731	222405	225	+	0	0	0.14	0			NnrU protein
contig00002	A_00813	222374	222985	204	-	0	0	0.05	0			hypothetical protein
contig00002	A_00814	223012	223719	236	-	0	0	0.35	0			hypothetical protein
contig00002	A_00815	223785	224918	378	-	0	0	0.11	0			hypothetical protein
contig00002	A_00816	224937	225353	139	-	0	0	0	0			hypothetical protein
contig00002	A_00817	225374	225880	169	-	0	0	0	0			hypothetical protein
contig00002	A_00818	225930	226676	249	+	0	0	0	0		prpB	Methylisocitrate lyase
contig00002	A_00819	226673	226978	102	+	0	0	0.1	0			hypothetical protein
contig00002	A_00820	227153	227437	95	+	0	0	0.32	0			hypothetical protein
contig00002	A_00821	227503	228225	241	+	0	0	0.21	0			hypothetical protein
contig00002	A_00822	228358	230085	576	+	0	0	0.04	0		mscK	Mechanosensitive channel MscK precursor
contig00002	A_00823	229931	230971	347	-	0	0	0.06	0			Succinylglutamate desuccinylase / Aspartoacylase family protein
contig00002	A_00824	230976	231107	44	-	0	0	0.23	0		rimK_3	Ribosomal protein S6 modification protein
contig00002	A_00825	231107	231880	258	-	1.1	0	0.08	0		rimK_4	Ribosomal protein S6 modification protein
contig00002	A_00826	232075	232428	118	-	0	0	0	0		kdgK_1	2-dehydro-3-deoxygluconokinase
contig00002	A_00827	232434	232937	168	-	0	0	0	0		kdgK_2	2-dehydro-3-deoxygluconokinase
contig00002	A_00828	233127	233516	130	-	0	0	0.08	0			hypothetical protein
contig00002	A_00829	233568	234068	167	+	0	0	0	0		dusC_1	tRNA-dihydrouridine synthase C
contig00002	A_00830	234068	234445	126	+	0	0	0	0			tRNA-dihydrouridine synthase A
contig00002	A_00831	234442	235128	229	-	0	0	0.04	0			hypothetical protein
contig00002	A_00832	235159	235557	133	-	0	0	0	0		cobS_1	Cobalamin synthase
contig00002	A_00833	235545	235895	117	-	0	0	0.09	0		cobS_2	Cobalamin synthase
contig00002	A_00834	236060	237094	345	+	0	0.26	0.03	0		cobU_1	Nicotinate-nucleotide--dimethylbenzimidazole phosphoribosyltransferase
contig00002	A_00835	237100	238266	389	-	0	0	0	0		pleC_3	Non-motile and phage-resistance protein
contig00002	A_00836	238245	238628	128	-	0	0	0.08	0			hypothetical protein
contig00002	A_00837	238723	239268	182	+	0	0	0	0		exoI	Succinoglycan biosynthesis protein ExoI
contig00002	A_00838	239364	239846	161	+	0	0	0	0		lrp_4	Leucine-responsive regulatory protein
contig00002	A_00839	239850	240209	120	-	0	0	0.26	0		moaA_1	Cyclic pyranopterin monophosphate synthase
contig00002	A_00840	240178	240864	229	-	0	0	0.04	0		moaA_2	Cyclic pyranopterin monophosphate synthase
contig00002	A_00841	240970	241563	198	-	0	0	0.1	0		erfK_1	putative L,D-transpeptidase ErfK/SrfK precursor
contig00002	A_00842	241723	242472	250	+	0	0	0.04	0		rpiA	Ribose-5-phosphate isomerase A
contig00002	A_00843	242495	242992	166	+	0	0	0	0			hypothetical protein
contig00002	A_00844	243086	244468	461	+	0.62	0	0	0		garB_1	Glutathione amide reductase
contig00002	A_00845	244567	244929	121	+	0	0	0	0			Glyoxalase-like domain protein
contig00002	A_00846	244930	245658	243	-	1.17	0	0	0			VIT family protein
contig00002	A_00847	245834	246436	201	+	0	0	0	0.72		aroH_1	Phospho-2-dehydro-3-deoxyheptonate aldolase
contig00002	A_00848	246504	247208	235	+	0	0	0.13	0		aroH_2	Phospho-2-dehydro-3-deoxyheptonate aldolase
contig00002	A_00849	247347	247802	152	+	0	0	0	0			hypothetical protein
contig00002	A_00850	247799	248389	197	+	0	0	0.16	0			hypothetical protein
contig00002	A_00851	248517	248843	109	+	0	0	0	0		nadE_1	Glutamine-dependent NAD(+) synthetase
contig00002	A_00852	248786	249337	184	+	0	0	0	0		nadE_2	Glutamine-dependent NAD(+) synthetase
contig00002	A_00853	249331	250179	283	+	0	0	0	0		nadE_3	Glutamine-dependent NAD(+) synthetase
contig00002	A_00854	250188	251519	444	+	0	0	0.05	0		gltX1	Glutamate--tRNA ligase 1
contig00002	A_00855	251464	252552	363	-	0	0	0.11	0			hypothetical protein
contig00002	A_00856	252709	253719	337	+	0	0	0	0			hypothetical protein
contig00002	A_00857	253851	254048	66	+	0	0	0.31	0			Glyoxalase/Bleomycin resistance protein/Dioxygenase superfamily protein
contig00002	A_00858	254029	254304	92	+	0	0	0.45	0		fosB	Metallothiol transferase FosB
contig00002	A_00859	254313	254534	74	+	0	0	0.69	0			hypothetical protein
contig00002	A_00860	254548	254913	122	+	0	0	0.59	0		cycA_1	Cytochrome c' precursor
contig00002	A_00861	255195	256637	481	+	0	0	0.04	0		cysS_1	Cysteine--tRNA ligase
contig00002	A_00862	256637	257095	153	+	0	0	0.07	0			Glutathione-dependent formaldehyde-activating enzyme
contig00002	A_00863	257104	257283	60	+	0	0	0	0		leuA_2	2-isopropylmalate synthase
contig00002	A_00864	257326	258696	457	+	0	0	0.02	0		leuA_3	2-isopropylmalate synthase
contig00002	A_00865	258789	261326	846	+	0	0	0.06	0			LysM domain/BON superfamily protein
contig00002	A_00866	261501	261830	110	+	0	0	0.37	0			putative HTH-type transcriptional regulator/MT0088
contig00002	A_00867	261830	263746	639	+	0.45	0	0.06	0.23			Putative multidrug export ATP-binding/permease protein
contig00002	A_00868	263787	264311	175	+	0	0	0	0			hypothetical protein
contig00002	A_00869	264344	264868	175	+	0	0	0	0			hypothetical protein
contig00002	A_00870	264932	265249	106	+	0	0	0	0			hypothetical protein
contig00002	A_00871	265285	266055	257	+	1.11	0	0	0			Hint module
contig00002	A_00872	266001	266330	110	+	0	0	0	0			hypothetical protein
contig00002	A_00873	266417	269830	1138	-	0	0.08	0.14	0		mdtC	Multidrug resistance protein MdtC
contig00002	A_00874	269827	271038	404	-	0	0	0.1	0		mdtA_1	Multidrug resistance protein MdtA precursor
contig00002	A_00875	271050	271499	150	-	0	0	0.48	0			Transcriptional regulator PadR-like family protein
contig00002	A_00876	271802	272623	274	-	0	0.66	0	0		cysQ_1	3'(2'),5'-bisphosphate nucleotidase CysQ
contig00002	A_00877	272753	273508	252	-	1.13	0	0.04	0		nadC_1	Nicotinate-nucleotide pyrophosphorylase [carboxylating]
contig00002	A_00878	273592	274191	200	-	0	0	0	0			hypothetical protein
contig00002	A_00879	274451	275443	331	+	0	0	0.09	0		fadJ_1	Fatty acid oxidation complex subunit alpha
contig00002	A_00880	275473	277824	784	-	0	0	0.01	0		gmr_1	Cyclic di-GMP phosphodiesterase Gmr
contig00002	A_00881	278052	279284	411	+	0	0	0.57	0		gppA_1	Guanosine-5'-triphosphate,3'-diphosphate pyrophosphatase
contig00002	A_00882	279300	280058	253	+	0	0	0.04	0		rlmE	Ribosomal RNA large subunit methyltransferase E
contig00002	A_00883	280061	281458	466	-	0.61	0.19	0	0		hsrA_2	putative transport protein HsrA
contig00002	A_00884	281645	282139	165	+	0	0	0	0			hypothetical protein
contig00002	A_00885	282455	283033	193	-	0	0	0	0			hypothetical protein
contig00002	A_00886	283327	284592	422	+	0	0	0	0		guaB_1	Inosine-5'-monophosphate dehydrogenase
contig00002	A_00887	284538	284828	97	+	0	0	0	0		guaB_2	Inosine-5'-monophosphate dehydrogenase
contig00002	A_00888	284834	285262	143	+	0	0	0.07	0			MAPEG family protein
contig00002	A_00889	285359	286564	402	+	0	0	0	0		rsmB_1	Ribosomal RNA small subunit methyltransferase B
contig00002	A_00890	286640	287512	291	+	1.96	0	0	0			hypothetical protein
contig00002	A_00891	287464	288036	191	+	0	0	0	0.76		rpfG_1	Cyclic di-GMP phosphodiesterase response regulator RpfG
contig00002	A_00892	288561	289820	420	-	0.68	0	0	0		rhlE_1	ATP-dependent RNA helicase RhlE
contig00002	A_00893	290084	290635	184	+	0	0.49	0	0			DNA-binding transcriptional repressor PuuR
contig00002	A_00894	290642	291175	178	+	0	0	0	0		ttr	Acetyltransferase
contig00002	A_00895	291175	291633	153	+	0	0	0	0			hypothetical protein
contig00002	A_00896	291748	292764	339	+	0.84	0.27	0.09	0.85		guaA_1	GMP synthase [glutamine-hydrolyzing]
contig00002	A_00897	292734	293318	195	+	1.46	0	0.05	1.48		guaA_2	GMP synthase [glutamine-hydrolyzing]
contig00002	A_00898	293273	293632	120	-	0	0	0	0			hypothetical protein
contig00002	A_00899	293698	294243	182	+	0	0	0	0			NnrU protein
contig00002	A_00900	294813	295718	302	-	0	0	0	0		hcaR	Hca operon transcriptional activator
contig00002	A_00901	295775	296524	250	+	0	0	0	0		ramA	(R)-stereoselective amidase
contig00002	A_00902	296876	297178	101	+	0	0	0	0			Glyoxalase-like domain protein
contig00002	A_00903	297264	297617	118	-	0	0	0	0		dksA_1	RNA polymerase-binding transcription factor DksA
contig00002	A_00904	297761	298444	228	+	0	0	0.04	0			hypothetical protein
contig00002	A_00905	298489	298854	122	+	0	0	0.34	0		der_1	GTPase Der
contig00002	A_00906	298838	299956	373	+	0	0	0.05	0		der_2	GTPase Der
contig00002	A_00907	299992	300591	200	-	0	0	0	0		rhtB_1	Homoserine/homoserine lactone efflux protein
contig00002	A_00908	300746	301363	206	+	0	0	0.05	0		rhtB_2	Homoserine/homoserine lactone efflux protein
contig00002	A_00909	301363	301866	168	+	0	0	0	0		comB_1	2-phosphosulfolactate phosphatase
contig00002	A_00910	301873	302133	87	+	0	0	0	0			hypothetical protein
contig00002	A_00911	302294	302455	54	-	0	0	0	0			hypothetical protein
contig00002	A_00912	302452	303189	246	-	0	0	0	0		yciK_1	putative oxidoreductase YciK
contig00002	A_00913	303186	304715	510	-	0	0	0	0		purF_1	Amidophosphoribosyltransferase precursor
contig00002	A_00914	304839	305423	195	-	0	0	0	0		cvpA	Colicin V production protein
contig00002	A_00915	305521	306921	467	-	0.61	0	0.02	0.31		radA_1	hypothetical protein
contig00002	A_00916	306922	307332	137	-	0	0	0	0		dadX_1	Alanine racemase, catabolic
contig00002	A_00917	307319	308050	244	-	0	0	0.13	0		alr1_1	Alanine racemase 1
contig00002	A_00918	308093	309577	495	-	0	0	0.04	0		dnaC	Replicative DNA helicase
contig00002	A_00919	309802	310407	202	-	0	0.45	0.2	0		rplI_1	50S ribosomal protein L9
contig00002	A_00920	310477	310731	85	-	0	0	0	0		rpsR_1	30S ribosomal protein S18
contig00002	A_00921	310744	311103	120	-	0	0	0	0		rpsF_1	30S ribosomal protein S6
contig00002	A_00922	311490	311939	150	+	0	0	0	0		mshD_1	Mycothiol acetyltransferase
contig00002	A_00923	312369	312914	182	+	0	0	0	0		fabD	Malonyl CoA-acyl carrier protein transacylase
contig00002	A_00924	312954	313691	246	+	0	0	0	0		fabG_1	3-oxoacyl-[acyl-carrier-protein] reductase FabG
contig00002	A_00925	313883	314119	79	+	0	0	0	0		acpP_1	Acyl carrier protein
contig00002	A_00926	314159	315427	423	+	0	0	0.1	0		fabF_1	3-oxoacyl-[acyl-carrier-protein] synthase 2
contig00002	A_00927	315536	315766	77	+	0	0	0	0			hypothetical protein
contig00002	A_00928	315763	316311	183	+	0	0	0	0			putative aminodeoxychorismate lyase
contig00002	A_00929	316251	316646	132	+	0	0	0	0			putative aminodeoxychorismate lyase
contig00002	A_00930	316682	317005	108	+	0	0	0	0			hypothetical protein
contig00002	A_00931	317014	317574	187	+	0	0	0	0			hypothetical protein
contig00002	A_00932	317581	318219	213	+	0	0	0.1	0		gmk_1	Guanylate kinase
contig00002	A_00933	318243	318356	38	+	0	0	56.95	11.48			hypothetical protein
contig00002	A_00934	318507	319307	267	-	0	0	1.19	0		rsmA_1	Ribosomal RNA small subunit methyltransferase A
contig00002	A_00935	319376	319591	72	-	0	0	0	0		pdxA_1	4-hydroxythreonine-4-phosphate dehydrogenase
contig00002	A_00936	319755	320276	174	-	0	0	0	0		pdxA_2	4-hydroxythreonine-4-phosphate dehydrogenase
contig00002	A_00937	320395	321294	300	-	0	0	0.03	0		surA_1	Chaperone SurA
contig00002	A_00938	321385	321819	145	-	0	0	0	0			Organic solvent tolerance protein
contig00002	A_00939	321783	322934	384	-	0.74	0	0.11	0		lptD_1	LPS-assembly protein LptD
contig00002	A_00940	322964	323689	242	-	0	0	0.08	0		lptD_2	LPS-assembly protein LptD
contig00002	A_00941	323686	324762	359	-	0	0	0.03	0			putative permease YjgP/YjgQ family protein
contig00002	A_00942	324759	325820	354	-	0	0	0.06	0			putative permease YjgP/YjgQ family protein
contig00002	A_00943	326026	326163	46	+	0	0	0	0			hypothetical protein
contig00002	A_00944	326210	326914	235	+	0	0	0	0		pepA_1	Cytosol aminopeptidase
contig00002	A_00945	326914	327513	200	+	0	0	0	0		pepA_2	putative cytosol aminopeptidase
contig00002	A_00946	327536	328036	167	+	0	0	0	0			DNA polymerase III subunit chi
contig00002	A_00947	328008	328586	193	-	0	0	0	0			hypothetical protein
contig00002	A_00948	328583	328801	73	-	0	0	0	0			hypothetical protein
contig00002	A_00949	328817	329047	77	-	0	0	0.27	0			hypothetical protein
contig00002	A_00950	329070	329717	216	-	0	0	0	0		yheS_1	putative ABC transporter ATP-binding protein YheS
contig00002	A_00951	329723	330604	294	-	0	0	0	0		yheS_2	putative ABC transporter ATP-binding protein YheS
contig00002	A_00952	330835	331260	142	+	0	0	0.07	0			hypothetical protein
contig00002	A_00953	331381	331803	141	+	0	0	0.51	2.05		ndk_1	Nucleoside diphosphate kinase
contig00002	A_00954	332313	332579	89	-	0	0	0	0			hypothetical protein
contig00003	A_00955	277	477	67	-	0	0	0	0		tal_1	putative transaldolase
contig00003	A_00956	514	1134	207	-	0	0.88	0	0		coaA_1	Pantothenate kinase
contig00003	A_00957	1118	1888	257	-	0	0	0	0		rbsA_1	Ribose import ATP-binding protein RbsA
contig00003	A_00958	1888	2937	350	-	0	0	0	0		rbsC_1	Ribose transport system permease protein RbsC
contig00003	A_00959	3032	4042	337	-	0	0	0	0		rbsB_1	D-ribose-binding periplasmic protein precursor
contig00003	A_00960	4211	5002	264	+	0	0	0	0			ROK family protein
contig00003	A_00961	4977	5732	252	+	0	0	0	0			hypothetical protein
contig00003	A_00962	5692	5853	54	-	0	0	0	0			hypothetical protein
contig00003	A_00963	6592	7359	256	+	0	0	0	0		kdgR	Transcriptional regulator KdgR
contig00003	A_00964	7184	8137	318	-	1.79	0.29	0.03	0		yhhX	putative oxidoreductase YhhX
contig00003	A_00965	8134	8409	92	-	0	0	0	0			Oxidoreductase family, NAD-binding Rossmann fold
contig00003	A_00966	8573	8902	110	+	0	0	0	0		rhaM	L-rhamnose mutarotase
contig00003	A_00967	8931	9272	114	+	0	0	0	0		uxaA	Altronate dehydratase
contig00003	A_00968	9269	9523	85	+	0	0	0	0			hypothetical protein
contig00003	A_00969	9690	10457	256	+	1.11	0	0	0		suyB	(2R)-sulfolactate sulfo-lyase subunit beta precursor
contig00003	A_00970	10466	11203	246	+	0	0	0	0			2-keto-3-deoxy-L-fuconate dehydrogenase
contig00003	A_00971	11218	12066	283	+	0	0	0	0			Ureidoglycolate lyase
contig00003	A_00972	12072	12929	286	+	0	0	0	0			Amidohydrolase
contig00003	A_00973	12916	13950	345	-	0	0	0	0		degA	HTH-type transcriptional regulator DegA
contig00003	A_00974	14244	15533	430	+	0.66	0	0.1	0		cycB_1	Cyclodextrin-binding protein precursor
contig00003	A_00975	15693	16568	292	+	0	0	0	0		lacF_1	Lactose transport system permease protein LacF
contig00003	A_00976	16570	16746	59	+	0	0	0	0			hypothetical protein
contig00003	A_00977	16772	17401	210	+	0	0	0	0		araQ_1	L-arabinose transport system permease protein AraQ
contig00003	A_00978	17403	18509	369	+	0.77	0	0	0		malK_1	Maltose/maltodextrin import ATP-binding protein MalK
contig00003	A_00979	18525	20066	514	+	0.55	0	0	0.28			Beta-galactosidase trimerisation domain protein
contig00003	A_00980	20015	20548	178	+	0	0	0	0			hypothetical protein
contig00003	A_00981	20548	20721	58	+	0	0	0	0			hypothetical protein
contig00003	A_00982	20895	21590	232	+	0	0	0	0			(S)-2-haloacid dehalogenase
contig00003	A_00983	22677	22913	79	+	0	0	0	0		xerC_1	Tyrosine recombinase XerC
contig00003	A_00984	23018	23476	153	-	0	0	0	0			hypothetical protein
contig00003	A_00985	23505	24011	169	-	0	0	0	0			hypothetical protein
contig00003	A_00986	24833	25621	263	-	0	0	0	0		maiA	Maleate isomerase
contig00003	A_00987	25611	26159	183	-	0	0	0.06	0		pepQ_2	Xaa-Pro dipeptidase
contig00003	A_00988	26131	26796	222	-	0	0	0.05	0			hypothetical protein
contig00003	A_00989	26789	27982	398	-	0	0	0.03	0		ygeX	Diaminopropionate ammonia-lyase
contig00003	A_00990	28108	28485	126	+	0	0	0	0		lrp_5	Leucine-responsive regulatory protein
contig00003	A_00991	29194	30204	337	+	0	0	0.06	0			Bacterial extracellular solute-binding protein, family 7
contig00003	A_00992	30215	30757	181	+	0	0	0.06	0			Tripartite ATP-independent periplasmic transporters, DctQ component
contig00003	A_00993	30757	31437	227	+	0	0	0	0		siaT_1	Sialic acid TRAP transporter permease protein SiaT
contig00003	A_00994	31428	32051	208	+	0	0	0	0		siaT_2	Sialic acid TRAP transporter permease protein SiaT
contig00003	A_00995	32069	32461	131	+	0	0	0.08	0			OsmC-like protein
contig00003	A_00996	32521	33702	394	+	0	0	0.03	0			Cytochrome P450-pinF2, plant-inducible
contig00003	A_00997	34035	34202	56	-	0	0	0.18	0			hypothetical protein
contig00003	A_00998	35038	36048	337	+	0	0	0.03	0.43			D-ribose transporter subunit RbsB
contig00003	A_00999	36212	37342	377	+	0.76	0	0.03	0		mglA_1	Galactose/methyl galactoside import ATP-binding protein MglA
contig00003	A_01000	37323	37736	138	+	0	0.66	0.07	1.05		lsrA	Autoinducer 2 import ATP-binding protein LsrA
contig00003	A_01001	37733	38122	130	+	0	0	0	0			L-arabinose transporter permease protein
contig00003	A_01002	38080	38757	226	+	0	0	0	0		rbsC_2	Ribose transport system permease protein RbsC
contig00003	A_01003	38793	39791	333	+	0	0	0	0		rbsC_3	Ribose transport system permease protein RbsC
contig00003	A_01004	39894	40541	216	+	0	0	0.05	0.67		deoR_1	Deoxyribonucleoside regulator
contig00003	A_01005	40870	41853	328	+	0	0	0	0		yhdN_2	General stress protein 69
contig00003	A_01006	41917	42300	128	+	0	0	0.08	0		glpD_1	Aerobic glycerol-3-phosphate dehydrogenase
contig00003	A_01007	42260	43651	464	+	0	0	0	0		glpD_2	Aerobic glycerol-3-phosphate dehydrogenase
contig00003	A_01008	43641	44483	281	+	0	0	0.04	0		lsrF	putative aldolase LsrF
contig00003	A_01009	44476	45762	429	+	0	0	0	0		lyx	L-xylulose/3-keto-L-gulonate kinase
contig00003	A_01010	45753	45989	79	+	0	0	0	0			ribulokinase
contig00003	A_01011	45994	46965	324	+	0	0	0	0			Zinc-type alcohol dehydrogenase-like protein
contig00003	A_01012	47013	47414	134	+	0	0	0.08	0		alkJ	Alcohol dehydrogenase [acceptor]
contig00003	A_01013	47386	48630	415	+	0	0	0.02	0		betA_1	Oxygen-dependent choline dehydrogenase
contig00003	A_01014	48627	48938	104	+	0	0.87	0	0			Antibiotic biosynthesis monooxygenase
contig00003	A_01015	48951	49484	178	-	0	0	0.06	0		dnaE2_1	Error-prone DNA polymerase
contig00003	A_01016	49475	51445	657	-	0	0	0	0		dnaE2_2	Error-prone DNA polymerase
contig00003	A_01017	51430	51630	67	-	4.27	2.72	0	0		dnaE2_3	Error-prone DNA polymerase
contig00003	A_01018	51606	52310	235	-	1.21	0	0	0		dnaE2_4	Error-prone DNA polymerase
contig00003	A_01019	52722	53420	233	-	0	0	0.04	0			hypothetical protein
contig00003	A_01020	53485	53781	99	-	0	0	0	0			impB/mucB/samB family protein
contig00003	A_01021	54509	55759	417	-	0	0	0.02	0		phoR_1	Alkaline phosphatase synthesis sensor protein PhoR
contig00003	A_01022	55905	57227	441	-	0	0	0.05	0			putative diguanylate cyclase
contig00003	A_01023	57576	58658	361	-	0	0	0	0		ugpC_1	sn-glycerol-3-phosphate import ATP-binding protein UgpC
contig00003	A_01024	58663	59676	338	-	0	0	0.03	0		rafR_1	HTH-type transcriptional regulator RafR
contig00003	A_01025	60005	60577	191	+	0	0	0.05	0		malL_1	Oligo-1,6-glucosidase 1
contig00003	A_01026	60556	61698	381	+	0	0	0	0		malL_2	Oligo-1,6-glucosidase 1
contig00003	A_01027	61731	62447	239	+	0	0	0	0		malE_1	Maltose-binding periplasmic protein precursor
contig00003	A_01028	62401	62907	169	+	0	0	0	0		malE_2	Maltose-binding periplasmic protein precursor
contig00003	A_01029	62965	64299	445	+	0	0	0	1.3		malF_1	Maltose transport system permease protein MalF
contig00003	A_01030	64259	64543	95	+	0	0	0	0		malF_2	Maltose transport system permease protein MalF
contig00003	A_01031	64540	65025	162	+	0	0	0	0		malG_1	Maltose transport system permease protein MalG
contig00003	A_01032	65115	65429	105	+	0	0	0	0		malG_2	Maltose transport system permease protein MalG
contig00003	A_01033	65525	65938	138	+	0	0	0.07	0		uspF_1	Universal stress protein F
contig00003	A_01034	66041	66250	70	+	0	0	0	0			hypothetical protein
contig00003	A_01035	66344	66724	127	+	0	0	0	0			DNA-binding transcriptional regulator BasR
contig00003	A_01036	66843	70073	1077	+	0.26	0	0.04	0		cph1_1	Phytochrome-like protein cph1
contig00003	A_01037	70122	70505	128	+	0	0	0	0		rcp1	Response regulator rcp1
contig00003	A_01038	70516	70788	91	+	0	0	0	0		rpfG_2	Cyclic di-GMP phosphodiesterase response regulator RpfG
contig00003	A_01039	70766	71611	282	+	0	0	0.07	0		cph1_2	Phytochrome-like protein cph1
contig00003	A_01040	71792	72751	320	+	0	0.28	0.03	0		ribN_2	Riboflavin transporter
contig00003	A_01041	72907	73956	350	+	0	0	0	0		rafR_2	HTH-type transcriptional regulator RafR
contig00003	A_01042	73998	74246	83	+	0	0	0	0			hypothetical protein
contig00003	A_01043	74243	75343	367	+	0.78	0.25	0	0			Bacterial extracellular solute-binding protein
contig00003	A_01044	75349	75585	79	+	0	0	0	0			hypothetical protein
contig00003	A_01045	75585	76499	305	+	0	0	0	0		ycjO_1	Inner membrane ABC transporter permease protein YcjO
contig00003	A_01046	76627	77832	402	+	0	0	0.03	0		ycjP_1	Inner membrane ABC transporter permease protein YcjP
contig00003	A_01047	77836	79077	414	+	0	0	0.02	0			hypothetical protein
contig00003	A_01048	79088	80137	350	+	0	0	0.06	0		ugpC_2	sn-glycerol-3-phosphate import ATP-binding protein UgpC
contig00003	A_01049	80169	81392	408	+	0	0.22	0	0		ttuD	Putative hydroxypyruvate reductase
contig00003	A_01050	81591	82352	254	-	0	0	0.08	0		malG_3	Maltose transport system permease protein MalG
contig00003	A_01051	82304	82726	141	-	0	0	0	0			hypothetical protein
contig00003	A_01052	82730	84394	555	-	0	0	0.04	0.26		potB	Spermidine/putrescine transport system permease protein PotB
contig00003	A_01053	84489	85088	200	-	0	0	0.36	0			hypothetical protein
contig00003	A_01054	85076	85615	180	-	0	0	0	0			hypothetical protein
contig00003	A_01055	85700	86800	367	-	0	0.25	0	0		potA_1	Spermidine/putrescine import ATP-binding protein PotA
contig00003	A_01056	86911	87192	94	-	0	0	0.11	0			hypothetical protein
contig00003	A_01057	87764	87946	61	+	0	0	0	0			hypothetical protein
contig00003	A_01058	87943	88329	129	-	0	0	0	0			hypothetical protein
contig00003	A_01059	88781	89332	184	+	0	0	0	0			aerobic respiration control sensor protein ArcB
contig00003	A_01060	89329	90924	532	+	0	0	0.02	0		cph2_4	Phytochrome-like protein cph2
contig00003	A_01061	91342	92418	359	+	0	0	0	0			hypothetical protein
contig00003	A_01062	92460	93143	228	+	0	0	0	0			hypothetical protein
contig00003	A_01063	93127	94188	354	+	0	0	0	0			hypothetical protein
contig00003	A_01064	94431	94829	133	-	0	0	0.15	0		tpa_1	Taurine--pyruvate aminotransferase
contig00003	A_01065	94978	95352	125	+	0	0	0.08	1.16			hypothetical protein
contig00003	A_01066	95276	95623	116	-	0	0	0	1.25		bioA_1	Adenosylmethionine-8-amino-7-oxononanoate aminotransferase
contig00003	A_01067	95575	95790	72	-	0	0	0	0		bioA_2	Adenosylmethionine-8-amino-7-oxononanoate aminotransferase
contig00003	A_01068	95798	96571	258	-	0	0	0.04	0		kipR_1	HTH-type transcriptional regulator KipR
contig00003	A_01069	96708	97658	317	+	0	0	0.13	0			Tripartite tricarboxylate transporter family receptor
contig00003	A_01070	97720	98298	193	+	0	0	0	0			Tripartite tricarboxylate transporter TctB family protein
contig00003	A_01071	98308	99795	496	+	0	0	0.02	0			Tripartite tricarboxylate transporter TctA family protein
contig00003	A_01072	99792	101279	496	+	0	0.18	0.04	0.29		puuC_1	Aldehyde dehydrogenase PuuC
contig00003	A_01073	101294	102538	415	+	0	0.22	0	0.35			hypothetical protein
contig00003	A_01074	102649	103293	215	-	0	0	0	0			hypothetical protein
contig00003	A_01075	103302	103907	202	-	0	0	0.1	0			Na+/Pi-cotransporter
contig00003	A_01076	103880	104197	106	-	0	0	0	0			Na+/Pi-cotransporter
contig00003	A_01077	104222	104410	63	-	0	0	0	0			cytoplasmic glycerophosphodiester phosphodiesterase
contig00003	A_01078	104430	105176	249	-	0	0	0	0		glpQ1	putative glycerophosphoryl diester phosphodiesterase 1
contig00003	A_01079	105176	105400	75	-	0	0	0	0			glycerol-3-phosphate transporter ATP-binding subunit
contig00003	A_01080	105397	106230	278	-	0	0	0	0		ugpC_3	sn-glycerol-3-phosphate import ATP-binding protein UgpC
contig00003	A_01081	106240	107091	284	-	1	0.32	0	0		lacG	Lactose transport system permease protein LacG
contig00003	A_01082	107091	107972	294	-	0	0	0.03	0		ugpA_1	sn-glycerol-3-phosphate transport system permease protein UgpA
contig00003	A_01083	108043	108555	171	-	0	0	0.12	0		ugpB_1	sn-glycerol-3-phosphate-binding periplasmic protein UgpB precursor
contig00003	A_01084	108552	109343	264	-	0	0	0.04	0		ugpB_2	sn-glycerol-3-phosphate-binding periplasmic protein UgpB precursor
contig00003	A_01085	109477	110094	206	+	2.77	0	0	0		cynR_1	HTH-type transcriptional regulator CynR
contig00003	A_01086	110042	110401	120	+	0	0	0	0			DNA-binding transcriptional regulator LysR
contig00003	A_01087	110461	111294	278	+	0	0	0	0		qseF_1	Transcriptional regulatory protein QseF
contig00003	A_01088	111243	111875	211	+	0	0	0.05	0		zraR_1	Transcriptional regulatory protein ZraR
contig00003	A_01089	112158	112451	98	-	0	0	0.1	0			hypothetical protein
contig00003	A_01090	112547	113050	168	+	0	0	0	0			Monocarboxylate 2-oxoacid-binding periplasmic protein precursor
contig00003	A_01091	113058	113207	50	+	0	1.83	0	0			hypothetical protein
contig00003	A_01092	113281	113901	207	+	0	0	0	0			Tripartite ATP-independent periplasmic transporters, DctQ component
contig00003	A_01093	113891	115258	456	+	0.62	0	0.02	0		siaT_3	Sialic acid TRAP transporter permease protein SiaT
contig00003	A_01094	115421	115789	123	+	0	0	0	0		bdhA_1	D-beta-hydroxybutyrate dehydrogenase
contig00003	A_01095	115732	116076	115	+	0	0	0	0		bdhA_2	D-beta-hydroxybutyrate dehydrogenase
contig00003	A_01096	116030	116383	118	-	0	0	0	0			hypothetical protein
contig00003	A_01097	116383	117864	494	-	0	0	0.02	0		arcB	Aerobic respiration control sensor protein ArcB
contig00003	A_01098	117813	118565	251	-	0	0	0	0		barA	Signal transduction histidine-protein kinase BarA
contig00003	A_01099	118547	119440	298	-	0	0	0	0			hypothetical protein
contig00003	A_01100	119863	121029	389	+	0.73	0	0	0		appA_1	Oligopeptide-binding protein AppA precursor
contig00003	A_01101	120978	121367	130	+	0	0	0.08	0			hypothetical protein
contig00003	A_01102	121443	121718	92	+	0	0	0	0		oppB_1	Oligopeptide transport system permease protein OppB
contig00003	A_01103	121730	122422	231	+	0	0	0	0		nikB_1	Nickel transport system permease protein NikB
contig00003	A_01104	122426	123340	305	+	0.93	0	0	0.47		dppC_1	Dipeptide transport system permease protein DppC
contig00003	A_01105	123337	124146	270	+	0	0	0	0		oppD_2	Oligopeptide transport ATP-binding protein OppD
contig00003	A_01106	124146	124367	74	+	0	1.23	0	0			hypothetical protein
contig00003	A_01107	124334	125071	246	+	0	0	0	0		oppF_2	Oligopeptide transport ATP-binding protein OppF
contig00003	A_01108	125167	125814	216	+	0	0	0	0		mshD_2	Mycothiol acetyltransferase
contig00003	A_01109	125933	126433	167	-	0	0	0.12	0			hypothetical protein
contig00003	A_01110	126573	126749	59	+	0	0	0	0			hypothetical protein
contig00003	A_01111	126733	126984	84	+	0	0	0.12	0			hypothetical protein
contig00003	A_01112	126984	127232	83	+	0	0	0	0		slyA_2	Transcriptional regulator SlyA
contig00003	A_01113	127296	128234	313	+	0.91	0	0	0			Tripartite tricarboxylate transporter family receptor
contig00003	A_01114	128292	128597	102	+	0	0	0	0			hypothetical protein
contig00003	A_01115	128546	128707	54	+	0	0	0	0			hypothetical protein
contig00003	A_01116	128719	129459	247	+	0	0	0	0			Tripartite tricarboxylate transporter TctA family protein
contig00003	A_01117	129817	130215	133	+	0	0	0	0			Tripartite tricarboxylate transporter TctA family protein
contig00003	A_01118	130027	130488	154	-	0	0	0	0			hypothetical protein
contig00003	A_01119	130608	131201	198	+	0	0	0.05	0			hypothetical protein
contig00003	A_01120	131147	131881	245	+	0	0	0	0			Arylsulfatase
contig00003	A_01121	132012	133910	633	+	0.45	0.14	0.08	0		tamA	Translocation and assembly module TamA precursor
contig00003	A_01122	133938	134618	227	+	0	0	0	0			hypothetical protein
contig00003	A_01123	134590	134898	103	+	0	0	0	0			hypothetical protein
contig00003	A_01124	134879	135046	56	+	0	0	0	0			hypothetical protein
contig00003	A_01125	135052	137277	742	+	0	0	0.01	0			hypothetical protein
contig00003	A_01126	137501	138118	206	+	0	0	0	0			hypothetical protein
contig00003	A_01127	138165	138512	116	+	0	0	0	0			hypothetical protein
contig00003	A_01128	138509	138907	133	-	0	0	0	0			SIS domain protein
contig00003	A_01129	139174	139377	68	-	0	0	0	0			DNA-binding transcriptional regulator HexR
contig00003	A_01130	139542	140129	196	+	0	0	0.1	0			N-formylglutamate amidohydrolase
contig00003	A_01131	140126	140305	60	+	0	0	0	0			hypothetical protein
contig00003	A_01132	140305	140811	169	+	1.69	0	0	0			Tripartite ATP-independent periplasmic transporters, DctQ component
contig00003	A_01133	140811	142133	441	+	0.65	0	0	0.65		siaT_4	Sialic acid TRAP transporter permease protein SiaT
contig00003	A_01134	142190	142846	219	+	0	0	0	0			Lactate-binding periplasmic protein precursor
contig00003	A_01135	142801	143223	141	+	0	0	0	0			hypothetical protein
contig00003	A_01136	143297	144661	455	+	1.25	0	0.02	0		glnA_1	putative glutamine synthetase 2
contig00003	A_01137	144665	146047	461	+	0	0	0.02	0		gabD_1	Succinate-semialdehyde dehydrogenase [NADP(+)]
contig00003	A_01138	146051	146842	264	+	0	0	0	0		dhaT	1,3-propanediol dehydrogenase
contig00003	A_01139	146878	147195	106	+	0	0	0	0		fucO	Lactaldehyde reductase
contig00003	A_01140	147312	148169	286	-	0	0	0	0		ydcV_1	Inner membrane ABC transporter permease protein YdcV
contig00003	A_01141	148171	149034	288	-	0	0	0	0		potH_1	Putrescine transport system permease protein PotH
contig00003	A_01142	149036	149398	121	-	0	0	0	0			TOBE domain protein
contig00003	A_01143	149362	149685	108	-	0	0	0	0		potA_2	Spermidine/putrescine import ATP-binding protein PotA
contig00003	A_01144	149628	150167	180	-	0	0	0	0		sugC_1	Trehalose import ATP-binding protein SugC
contig00003	A_01145	150255	151307	351	-	0.81	0	0.12	0.82		potD	Spermidine/putrescine-binding periplasmic protein precursor
contig00003	A_01146	151568	153517	650	-	0	0	0.03	0.22			von Willebrand factor type A domain protein
contig00003	A_01147	153522	154106	195	-	0	0	0.05	0		nirQ_1	Denitrification regulatory protein NirQ
contig00003	A_01148	154103	154336	78	-	0	0	0.39	0		nirQ_2	Denitrification regulatory protein NirQ
contig00003	A_01149	154320	155660	447	-	0	0	0.27	0.65		norB	Nitric oxide reductase subunit B
contig00003	A_01150	155739	155846	36	-	0	0	0.29	0		norC_1	Nitric oxide reductase subunit C
contig00003	A_01151	155828	156190	121	-	0	0	0.08	0		norC_2	Nitric oxide reductase subunit C
contig00003	A_01152	156315	156542	76	+	0	0	0	0			hypothetical protein
contig00003	A_01153	156751	158658	636	+	0	0	0.08	0		tsr_1	Methyl-accepting chemotaxis protein I
contig00003	A_01154	158613	158825	71	+	0	0	0	0			methyl-accepting protein IV
contig00003	A_01155	158822	159010	63	+	0	0	0.16	0			methyl-accepting protein IV
contig00003	A_01156	159237	159662	142	-	2.01	0	0	0		sigJ_1	ECF RNA polymerase sigma factor SigJ
contig00003	A_01157	159655	159954	100	-	0	0	0	0		sigJ_2	ECF RNA polymerase sigma factor SigJ
contig00003	A_01158	160073	160462	130	+	0	0	0	0			hypothetical protein
contig00003	A_01159	160455	160991	179	+	0	0	0	0			hypothetical protein
contig00003	A_01160	161244	163043	600	+	7.11	1.06	0.09	3.12		thiC_1	Phosphomethylpyrimidine synthase
contig00003	A_01161	163040	163894	285	+	0	0	0	0		mnmC_2	tRNA 5-methylaminomethyl-2-thiouridine biosynthesis bifunctional protein MnmC
contig00003	A_01162	163977	164174	66	+	0	0	0	0			sulfur carrier protein ThiS
contig00003	A_01163	164177	164944	256	+	0	0	0.04	0		thiG_1	Thiazole synthase
contig00003	A_01164	164944	165534	197	+	0	0	0	0		thiE_1	Thiamine-phosphate synthase
contig00003	A_01165	165513	166496	328	+	0	0	0	0		moeZ_1	putative adenylyltransferase/sulfurtransferase MoeZ
contig00003	A_01166	166490	167200	237	+	1.2	0.38	0.04	0		thiD	Hydroxymethylpyrimidine/phosphomethylpyrimidine kinase
contig00003	A_01167	167175	167945	257	-	0	0.35	0.04	0		kce_1	3-keto-5-aminohexanoate cleavage enzyme
contig00003	A_01168	167942	168085	48	-	0	0	0	0			hypothetical protein
contig00003	A_01169	168082	168345	88	-	0	0	0.12	0		dgdA	2,2-dialkylglycine decarboxylase
contig00003	A_01170	168404	169219	272	-	0	0	0	0		bioA_3	Adenosylmethionine-8-amino-7-oxononanoate aminotransferase
contig00003	A_01171	169402	169707	102	+	0	0	0	0			Helix-turn-helix domain, rpiR family
contig00003	A_01172	169683	170264	194	+	0	0	0	0			DNA-binding transcriptional repressor RpiR
contig00003	A_01173	170293	171261	323	+	0.88	0	0.06	0.89			NMT1/THI5 like protein
contig00003	A_01174	171404	173929	842	+	0	0	0.01	0			DctM-like transporters
contig00003	A_01175	174015	174446	144	+	0	0	0.14	0		uspF_2	Universal stress protein F
contig00003	A_01176	174449	175237	263	-	0	0	0.08	0		fhuC	Iron(3+)-hydroxamate import ATP-binding protein FhuC
contig00003	A_01177	175227	176237	337	-	0	0	0	0		fecD	Fe(3+) dicitrate transport system permease protein FecD
contig00003	A_01178	176239	176871	211	-	0	0	0	0			Periplasmic binding protein
contig00003	A_01179	177279	178055	259	-	0	0	0.04	0			Ferredoxin, 2Fe-2S
contig00003	A_01180	178438	179394	319	-	0	0	0	0		cysL_1	HTH-type transcriptional regulator CysL
contig00003	A_01181	179485	180357	291	+	0	0	0	0		potH_2	Putrescine transport system permease protein PotH
contig00003	A_01182	180357	180899	181	+	3.15	0	0	0		ydcV_2	Inner membrane ABC transporter permease protein YdcV
contig00003	A_01183	180868	181161	98	-	5.82	0	0	0			hypothetical protein
contig00003	A_01184	181186	182064	293	+	0	0	0	0			spermidine/putrescine ABC transporter periplasmic substrate-binding protein
contig00003	A_01185	182061	182327	89	+	0	0	0	0			hypothetical protein
contig00003	A_01186	182391	182693	101	+	0	0	0	0			hypothetical protein
contig00003	A_01187	182690	183472	261	+	0	0	0.08	0		potA_3	Spermidine/putrescine import ATP-binding protein PotA
contig00003	A_01188	183478	184812	445	+	0	0	0	0		tpa_2	Taurine--pyruvate aminotransferase
contig00003	A_01189	184813	185052	80	+	0	0	0	0		kce_2	3-keto-5-aminohexanoate cleavage enzyme
contig00003	A_01190	185079	185756	226	+	0	0	0	0		kce_3	3-keto-5-aminohexanoate cleavage enzyme
contig00003	A_01191	185756	186778	341	+	0.83	0	0	0		aphA_1	Acetylpolyamine aminohydrolase
contig00003	A_01192	186779	187639	287	-	0	0	0	0		amaB_2	N-carbamoyl-L-amino acid hydrolase
contig00003	A_01193	187578	187886	103	-	0	0	0	0		amaB_3	N-carbamoyl-L-amino acid hydrolase
contig00003	A_01194	187995	188240	82	-	0	0	0	0			hypothetical protein
contig00003	A_01195	188539	188655	39	-	0	0	0	0			hypothetical protein
contig00003	A_01196	188744	190321	526	+	0	0.17	0.06	0		hbpA_1	Heme-binding protein A precursor
contig00003	A_01197	190379	191326	316	+	0.9	0	0.03	0		gsiC_1	Glutathione transport system permease protein GsiC
contig00003	A_01198	191323	193206	628	+	0	0	0	0		oppD_3	Oligopeptide transport ATP-binding protein OppD
contig00003	A_01199	193203	194156	318	+	0	0	0	0.45		ddpF_1	putative D,D-dipeptide transport ATP-binding protein DdpF
contig00003	A_01200	194125	194889	255	+	0	0	0	0		lutR_2	HTH-type transcriptional regulator LutR
contig00003	A_01201	194876	196105	410	-	0	0	0.05	0		mnmC_3	tRNA 5-methylaminomethyl-2-thiouridine biosynthesis bifunctional protein MnmC
contig00003	A_01202	196164	196847	228	+	0	0	0	0		puuD	Gamma-glutamyl-gamma-aminobutyrate hydrolase PuuD
contig00003	A_01203	196844	199282	813	-	0	0	0.03	0		rssA_2	Swarming motility regulation sensor protein RssA
contig00003	A_01204	199272	200012	247	-	1.15	0	0.21	0		basR	Transcriptional regulatory protein BasR
contig00003	A_01205	200080	201150	357	+	0	0	0.03	0			Putative ammonia monooxygenase
contig00003	A_01206	201185	202312	376	-	0	0	0.14	0		sugC_2	Trehalose import ATP-binding protein SugC
contig00003	A_01207	202336	202623	96	+	0	0	0.21	0			hypothetical protein
contig00003	A_01208	202491	203252	254	-	0	0	0.08	0		araQ_2	L-arabinose transport system permease protein AraQ
contig00003	A_01209	203245	203607	121	-	0	0	0	0		ugpA_2	sn-glycerol-3-phosphate transport system permease protein UgpA
contig00003	A_01210	203607	203813	69	-	0	0	0	0			hypothetical protein
contig00003	A_01211	203768	204115	116	-	0	0	0.09	0			hypothetical protein
contig00003	A_01212	204176	204667	164	-	1.74	0	0.25	0			putative sugar-binding periplasmic protein precursor
contig00003	A_01213	204661	205071	137	-	2.08	0	0.15	0			putative sugar-binding periplasmic protein precursor
contig00003	A_01214	205044	205418	125	-	0	0	0.41	0			putative sugar-binding periplasmic protein precursor
contig00003	A_01215	205639	206406	256	+	0	0	0	0		ompR_1	Transcriptional regulatory protein OmpR
contig00003	A_01216	206399	207910	504	+	0	0	0.02	0		envZ	Osmolarity sensor protein EnvZ
contig00003	A_01217	208094	209269	392	+	0	0	0	0		amiC_1	Aliphatic amidase expression-regulating protein
contig00003	A_01218	209266	209496	77	+	0	0	0	0			hypothetical protein
contig00003	A_01219	209487	209885	133	+	0	0	0.08	0			ANTAR domain protein
contig00003	A_01220	209889	210737	283	+	0	0	0	0		ddpC_2	putative D,D-dipeptide transport system permease protein DdpC
contig00003	A_01221	210739	211659	307	+	0	0.3	0	0.47		gsiC_2	Glutathione transport system permease protein GsiC
contig00003	A_01222	211711	213333	541	+	0	0	0.04	0		gsiB	Glutathione-binding protein GsiB precursor
contig00003	A_01223	213345	214289	315	+	0	0	0	0		fmdA	Formamidase
contig00003	A_01224	214231	216102	624	+	0	0	0.08	0		gsiA_1	Glutathione import ATP-binding protein GsiA
contig00003	A_01225	216104	216283	60	-	0	0	0.51	0			hypothetical protein
contig00003	A_01226	216274	217119	282	-	0	0	0.04	0		mscS_4	Small-conductance mechanosensitive channel
contig00003	A_01227	217292	217948	219	-	0	0	0.05	0			Blue-light-activated histidine kinase
contig00003	A_01228	217954	218607	218	-	0	0	0.14	0			CHASE domain protein
contig00003	A_01229	218547	218885	113	-	0	0	0.09	0			hypothetical protein
contig00003	A_01230	219025	219258	78	+	0	0	0	0			hypothetical protein
contig00003	A_01231	219493	220311	273	-	0	0	0	0			Blue-light-activated histidine kinase
contig00003	A_01232	220329	220532	68	+	0	0	0	0			hypothetical protein
contig00003	A_01233	220577	221383	269	-	0	0	0.46	0		pdtaR	putative transcriptional regulatory protein pdtaR
contig00003	A_01234	221507	221704	66	+	0	0	0.31	0			hypothetical protein
contig00003	A_01235	221720	222073	118	+	0	0	0.09	0		sigR	ECF RNA polymerase sigma factor SigR
contig00003	A_01236	222027	222257	77	+	0	0	0.13	0		rpoE_2	ECF RNA polymerase sigma-E factor
contig00003	A_01237	222391	222513	41	-	0	0	1	0			hypothetical protein
contig00003	A_01238	222543	222902	120	-	0	0	0.17	0		tpf1	Antigen TpF1
contig00003	A_01239	223007	223726	240	-	2.37	0	0.04	0		tqsA	AI-2 transport protein TqsA
contig00003	A_01240	223740	224084	115	-	0	0	0	1.26			hypothetical protein
contig00003	A_01241	224183	224611	143	-	0	0	0	0			hypothetical protein
contig00003	A_01242	224616	224921	102	-	0	0	0	0			hypothetical protein
contig00003	A_01243	225174	226118	315	-	0	0	0.03	0			PRC-barrel domain protein
contig00003	A_01244	226470	226628	53	-	0	0	0	0			hypothetical protein
contig00003	A_01245	226679	226888	70	+	0	0	4.25	0			hypothetical protein
contig00003	A_01246	226810	227001	64	-	0	0	5.29	0			hypothetical protein
contig00003	A_01247	227151	227705	185	-	0	0	0	0		thrA	Bifunctional aspartokinase/homoserine dehydrogenase 1
contig00003	A_01248	227657	228466	270	-	0	0	0.04	0			aspartate kinase
contig00003	A_01249	228650	229300	217	-	0	0	0	0			Phytanoyl-CoA dioxygenase (PhyH)
contig00004	A_01250	66	1034	323	-	0	0	0	0		qorA_1	Quinone oxidoreductase 1
contig00004	A_01251	1035	1769	245	-	0	0.37	0	0			Integral membrane protein TerC family protein
contig00004	A_01252	1910	3079	390	+	0	0	0.03	0		ubiF	2-octaprenyl-3-methyl-6-methoxy-1,4-benzoquinol hydroxylase
contig00004	A_01253	3128	3778	217	-	0	0	0.09	0			Invasion associated locus B (IalB) protein
contig00004	A_01254	3834	6023	730	-	0	0	0.01	0.2		mfd_1	Transcription-repair-coupling factor
contig00004	A_01255	6093	6887	265	-	0	0	0	0		mfd_2	Transcription-repair-coupling factor
contig00004	A_01256	6847	7086	80	-	0	0	0	0		mfd_3	Transcription-repair-coupling factor
contig00004	A_01257	7188	7436	83	-	0	0	0	0			hypothetical protein
contig00004	A_01258	7440	7730	97	-	0	0	0	0			Flavinator of succinate dehydrogenase
contig00004	A_01259	7963	9990	676	+	0.42	0	0.02	0.21		recG	ATP-dependent DNA helicase RecG
contig00004	A_01260	9992	10735	248	-	0	0	0.08	0			hypothetical protein
contig00004	A_01261	10811	12637	609	-	0.47	0	0.03	0		nodM_1	Glutamine--fructose-6-phosphate aminotransferase [isomerizing]
contig00004	A_01262	12647	13984	446	-	0	0	0.05	0		glmU_1	Bifunctional protein GlmU
contig00004	A_01263	14121	15059	313	+	0	0	0.03	0			hypothetical protein
contig00004	A_01265	15490	16155	222	+	0	0	0	0			Patatin-like phospholipase
contig00004	A_01266	16116	16649	178	+	0	0	0	0			hypothetical protein
contig00004	A_01267	16643	16882	80	-	0	0	0	0			5'-methylthioadenosine/S-adenosylhomocysteine nucleosidase
contig00004	A_01268	16884	17267	128	-	0	0	0	0		mtnN	5'-methylthioadenosine/S-adenosylhomocysteine nucleosidase
contig00004	A_01269	17419	18072	218	+	0	0	0	0		ycaD_1	putative MFS-type transporter YcaD
contig00004	A_01270	18120	18668	183	+	0	0.5	0	0		ycaD_2	putative MFS-type transporter YcaD
contig00004	A_01271	18662	19345	228	-	0	0	0.04	0			hypothetical protein
contig00004	A_01272	19294	19551	86	-	0	0	0	0			hypothetical protein
contig00004	A_01273	19627	20517	297	-	0	0.31	0	0		ribN_3	Riboflavin transporter
contig00004	A_01274	20579	22216	546	-	0	0	0.02	0		pgi	Glucose-6-phosphate isomerase
contig00004	A_01275	22229	23362	378	-	0	0	0	0		tgt_1	Queuine tRNA-ribosyltransferase
contig00004	A_01276	23362	24438	359	-	0	0	0	0		queA	S-adenosylmethionine:tRNA ribosyltransferase-isomerase
contig00004	A_01277	24540	24917	126	-	0	0	0	0			Putative bifunctional phosphatase/peptidyl-prolyl cis-trans isomerase
contig00004	A_01278	25005	25619	205	-	0	0	0	0		ppiB_1	putative peptidyl-prolyl cis-trans isomerase
contig00004	A_01279	25616	26110	165	-	0	0	0	0		coaD	Phosphopantetheine adenylyltransferase
contig00004	A_01280	26251	26742	164	-	0	0	0	0		rhtB_3	Homoserine/homoserine lactone efflux protein
contig00004	A_01281	26790	27080	97	-	0	0	0	0		gyrA_1	DNA gyrase subunit A
contig00004	A_01282	27077	29569	831	-	0	0.11	0.06	0		gyrA_2	DNA gyrase subunit A
contig00004	A_01283	29788	32064	759	+	0	0	0.03	0		bepE	Efflux pump membrane transporter BepE
contig00004	A_01284	32061	32291	77	+	0	0	0	0			hypothetical protein
contig00004	A_01285	32252	32596	115	+	0	0	0.09	0			hypothetical protein
contig00004	A_01286	32661	33146	162	-	1.76	0	0	0		ssb	Single-stranded DNA-binding protein
contig00004	A_01287	33424	34533	370	+	0	0	0.14	0		uvrA_1	UvrABC system protein A
contig00004	A_01288	34484	35698	405	+	0.7	0.22	0.08	0.71		uvrA_2	UvrABC system protein A
contig00004	A_01289	35707	36306	200	+	1.42	0.45	0.26	0.72		uvrA_3	UvrABC system protein A
contig00004	A_01290	36451	36612	54	+	0	0	1.71	0			hypothetical protein
contig00004	A_01291	36732	36917	62	+	0	0	28.66	2.34			hypothetical protein
contig00004	A_01292	36937	37857	307	+	0	0	0.3	0		trmFO_1	Methylenetetrahydrofolate--tRNA-(uracil-5-)-methyltransferase TrmFO
contig00004	A_01293	37860	38381	174	+	0	0	0.06	0		trmFO_2	Methylenetetrahydrofolate--tRNA-(uracil-5-)-methyltransferase TrmFO
contig00004	A_01294	38378	39805	476	-	0	0	0	0			hypothetical protein
contig00004	A_01295	40138	41001	288	-	0	0	0.04	0		crtB	All-trans-phytoene synthase
contig00004	A_01296	40998	41306	103	-	0	0	0	0			hypothetical protein
contig00004	A_01297	41394	41825	144	-	0	0	0	0		secF	Protein-export membrane protein SecF
contig00004	A_01298	41807	43936	710	-	0.4	0	0.01	0		secD	Protein translocase subunit SecD
contig00004	A_01299	43961	44308	116	-	0	0	0.18	0			preprotein translocase subunit YajC
contig00004	A_01300	44422	45333	304	+	0	0	0	0			hypothetical protein
contig00004	A_01301	45369	46742	458	-	0	0	0.02	0		nlpD_1	Murein hydrolase activator NlpD precursor
contig00004	A_01302	46893	47474	194	-	0	0	0.11	0		pcm_1	Protein-L-isoaspartate O-methyltransferase
contig00004	A_01303	47464	48258	265	-	0	0	0.04	0		surE_1	5'-nucleotidase SurE
contig00004	A_01304	48259	48714	152	-	0	0	0.07	0		serS_1	Serine--tRNA ligase
contig00004	A_01305	48669	49535	289	-	0	0	0	0		serS_2	Serine--tRNA ligase
contig00004	A_01306	49572	50399	276	-	0	0	0.04	0		tatC	Sec-independent protein translocase protein TatC
contig00004	A_01307	50534	51235	234	-	0	0	0	0.62		tatB	Sec-independent protein translocase protein TatB
contig00004	A_01308	51287	51502	72	-	0	0	0.14	0		tatA	Sec-independent protein translocase protein TatA
contig00004	A_01309	51558	52679	374	-	0	0	0	0		fbpC_1	Fe(3+) ions import ATP-binding protein FbpC
contig00004	A_01310	52690	53367	226	-	0	0	0.05	0		scpB	hypothetical protein
contig00004	A_01311	53473	54246	258	-	0	0	0	0		scpA_2	Segregation and condensation protein A
contig00004	A_01312	54344	54616	91	-	0	0	0	0			Sporulation related domain protein
contig00004	A_01313	54613	56463	617	-	0	0	0.02	0.23			hypothetical protein
contig00004	A_01314	56629	57462	278	-	0	0	0.04	0		argS_1	Arginine--tRNA ligase
contig00004	A_01315	57414	58382	323	-	0	0	0.03	0		argS_2	Arginine--tRNA ligase
contig00004	A_01316	58419	59606	396	-	0	0	0	0.36		dgt_1	Deoxyguanosinetriphosphate triphosphohydrolase
contig00004	A_01317	59722	60072	117	+	0	0	0.7	0		erpA_1	Iron-sulfur cluster insertion protein ErpA
contig00004	A_01318	60331	60954	208	+	1.37	0	0.15	0		xthA_1	Exodeoxyribonuclease III
contig00004	A_01319	60868	61752	295	-	0	0	0.07	0			Sel1 repeat
contig00004	A_01320	61739	61906	56	-	0	0	0	0			dihydroxy-acid dehydratase
contig00004	A_01321	61903	63462	520	-	0	0	0.04	0		ilvD	Dihydroxy-acid dehydratase
contig00004	A_01322	63746	66412	889	-	0.96	0	0.02	0		valS_1	Valine--tRNA ligase
contig00004	A_01323	66521	67522	334	-	0	0	0.03	0			hypothetical protein
contig00004	A_01324	67834	69051	406	-	0	0	0	0		bepC	Outer membrane efflux protein BepC precursor
contig00004	A_01325	69325	69540	72	-	0	0	0.29	0			hypothetical protein
contig00004	A_01326	69542	69982	147	-	0	0	0.07	0		pcm_2	Protein-L-isoaspartate O-methyltransferase
contig00004	A_01328	70330	70947	206	+	0	0	0.3	0		mobA	Molybdenum cofactor guanylyltransferase
contig00004	A_01330	71236	71907	224	-	0	0	0.5	0		csgA_1	C-factor
contig00004	A_01331	71959	72678	240	-	0	0	0.04	0		ald_3	3-succinoylsemialdehyde-pyridine dehydrogenase
contig00004	A_01332	72736	73398	221	-	0	0	0.05	0			Putative aldehyde dehydrogenase
contig00004	A_01333	73650	74870	407	+	0	0	0.03	0.35		puuA_1	Gamma-glutamylputrescine synthetase PuuA
contig00004	A_01334	75034	75624	197	+	0	0	0	0		puuB_3	Gamma-glutamylputrescine oxidoreductase
contig00004	A_01335	75648	76172	175	+	0	0	0	0		puuB_4	Gamma-glutamylputrescine oxidoreductase
contig00004	A_01336	76204	76794	197	+	0	0	0.36	0			SCP-2 sterol transfer family protein
contig00004	A_01337	76791	77801	337	+	0.84	0	1.49	0		yhbU_1	putative protease YhbU precursor
contig00004	A_01338	77798	78712	305	+	0	0	0.54	0			Peptidase family U32
contig00004	A_01339	78918	80423	502	+	0.57	0	0	0		ade_1	Adenine deaminase
contig00004	A_01340	80475	80786	104	-	0	0	0	0		cysC	Adenylyl-sulfate kinase
contig00004	A_01341	80783	82105	441	-	0.65	0	0	0.33		cysNC	Bifunctional enzyme CysN/CysC
contig00004	A_01342	82053	82391	113	-	0	0	0	0		cysN	Sulfate adenylyltransferase subunit 1
contig00004	A_01343	82391	82960	190	-	0	0	0	0		cysD_1	Sulfate adenylyltransferase subunit 2
contig00004	A_01344	82957	83085	43	-	0	0	0	3.38			hypothetical protein
contig00004	A_01345	83082	83297	72	-	0	0	0	2.01		cysD_2	Sulfate adenylyltransferase subunit 2
contig00004	A_01346	83707	84714	336	+	0.85	0	0	0		cysK	Cysteine synthase
contig00004	A_01347	84903	85490	196	+	0	0.46	0.1	0		alaS_1	Alanine--tRNA ligase
contig00004	A_01348	85492	85797	102	+	0	0	0	0			Putative glutathione-dependent formaldehyde-activating enzyme
contig00004	A_01349	86055	86915	287	-	0	0	0.04	0		aapJ_1	General L-amino acid-binding periplasmic protein AapJ precursor
contig00004	A_01350	86972	87550	193	-	0	0	0	0.75		glnQ_3	Glutamine transport ATP-binding protein GlnQ
contig00004	A_01351	87502	87720	73	-	0	0	0	0		glnQ_4	Glutamine transport ATP-binding protein GlnQ
contig00004	A_01352	87707	88900	398	-	0	0	0.03	0		yhdY_1	Inner membrane amino-acid ABC transporter permease protein YhdY
contig00004	A_01353	88913	90109	399	-	0.71	0	0.03	0		glnM_1	putative glutamine ABC transporter permease protein GlnM
contig00004	A_01354	90237	91250	338	-	0	0	0.18	0		aapJ_2	General L-amino acid-binding periplasmic protein AapJ precursor
contig00004	A_01355	91554	92660	369	+	0	0	0.11	0		metC	Cystathionine beta-lyase MetC
contig00004	A_01356	92842	93387	182	-	0	0	0	0			hypothetical protein
contig00004	A_01358	93759	93926	56	+	0	0	0.73	0			hypothetical protein
contig00004	A_01360	94143	94313	57	+	0	0	0	0			hypothetical protein
contig00004	A_01361	94401	94547	49	+	0	0	0.21	0			hypothetical protein
contig00004	A_01362	94559	95932	458	-	0	0	0.04	0		siaT_5	Sialic acid TRAP transporter permease protein SiaT
contig00004	A_01363	95925	96422	166	-	0	0	0	0			Tripartite ATP-independent periplasmic transporters, DctQ component
contig00004	A_01364	96714	97103	130	-	0	0.7	0	0			hypothetical protein
contig00004	A_01365	97106	97513	136	-	0	0	0	0			hypothetical protein
contig00004	A_01366	97580	98197	206	-	0	0	0.2	0		cspA_2	Cold shock-like protein CspA
contig00004	A_01367	98454	98873	140	+	0	0	0	0		gloA	Lactoylglutathione lyase
contig00004	A_01368	99002	99454	151	+	0	0	0.07	0			Peptidase M15
contig00004	A_01370	100015	100353	113	+	0	0	0	0		arnT	Undecaprenyl phosphate-alpha-4-amino-4-deoxy-L-arabinose arabinosyl transferase
contig00004	A_01371	100316	100492	59	+	0	0	0	0			hypothetical protein
contig00004	A_01372	100456	101367	304	+	0	0	0	0			hypothetical protein
contig00004	A_01373	101309	102778	490	+	0	0	0	0			hypothetical protein
contig00004	A_01374	102855	104093	413	-	0	0	0.32	0.35		cfa	Cyclopropane-fatty-acyl-phospholipid synthase
contig00004	A_01375	104269	105633	455	-	0	0	0.04	0.32		recJ_1	Single-stranded-DNA-specific exonuclease RecJ
contig00004	A_01376	105621	106061	147	-	0	0	0	0			ssDNA exonuclease RecJ
contig00004	A_01377	106258	107148	297	-	0	0	0.03	0		glpX	Fructose-1,6-bisphosphatase class 2
contig00004	A_01378	107182	108192	337	-	0	0	0.03	0		hom	Homoserine dehydrogenase
contig00004	A_01379	108189	108695	169	-	0	0	0	0			homoserine dehydrogenase
contig00004	A_01380	108857	109396	180	-	1.58	0	0.23	0			hypothetical protein
contig00004	A_01381	109538	110752	405	-	0	0	0	0		alaC	Glutamate-pyruvate aminotransferase AlaC
contig00004	A_01382	111044	111559	172	+	0	0	0.06	0.84		slyA_3	Transcriptional regulator SlyA
contig00004	A_01383	111543	111851	103	-	0	0	0.1	0			hypothetical protein
contig00004	A_01384	112047	112229	61	-	0	0	0	0			hypothetical protein
contig00004	A_01385	112399	113451	351	-	0	0	0.03	0		argC_1	N-acetyl-gamma-glutamyl-phosphate reductase
contig00004	A_01386	113582	113917	112	+	0	0	0.09	0			hypothetical protein
contig00004	A_01387	113875	114879	335	+	0	0	0	0		rebG	4'-demethylrebeccamycin synthase
contig00004	A_01388	114947	115510	188	-	0	0	0	0			hypothetical protein
contig00004	A_01389	115497	115769	91	-	0	0	0	0		sdpR_2	Transcriptional repressor SdpR
contig00004	A_01390	115875	116966	364	-	0	0	0.03	0		fepE	Ferric enterobactin transport protein FepE
contig00004	A_01391	117060	117548	163	-	0	0	0.06	0		rpsI	30S ribosomal protein S9
contig00004	A_01392	117550	118014	155	-	0	0	0.33	0		rplM_1	50S ribosomal protein L13
contig00004	A_01393	118170	119210	347	-	0	0.26	0.06	0		ctaA	Heme A synthase
contig00004	A_01394	119336	119542	69	+	0	0	0	0			hypothetical protein
contig00004	A_01395	119761	120612	284	-	0	0	0	0			Polysaccharide deacetylase
contig00004	A_01396	120633	122852	740	-	0.38	0	0.01	0			tyrosine kinase
contig00004	A_01397	123034	123291	86	+	0	0	0.12	0			hypothetical protein
contig00004	A_01398	123231	123587	119	+	0	0	0.09	0			Polysaccharide biosynthesis/export protein
contig00004	A_01399	123615	124715	367	+	0	0	0	0		epsD	Putative glycosyltransferase EpsD
contig00004	A_01400	124902	126311	470	+	0	0	0.11	0		wcaJ	UDP-glucose:undecaprenyl-phosphate glucose-1-phosphate transferase
contig00004	A_01401	126340	127599	420	+	0	0	0	0			O-Antigen ligase
contig00004	A_01402	127600	128463	288	-	0	0	0	0		thrB_1	Homoserine kinase
contig00004	A_01403	128414	128596	61	-	0	0	0	0			hypothetical protein
contig00004	A_01405	128986	129219	78	-	0	0	0.13	0			hypothetical protein
contig00004	A_01406	129203	129469	89	-	0	0	0	0			MerR family regulatory protein
contig00004	A_01407	129491	129853	121	-	2.36	0	0	0		ihfA_1	Integration host factor subunit alpha
contig00004	A_01408	129884	130360	159	-	0	0	0.06	0		fabH_1	3-oxoacyl-[acyl-carrier-protein] synthase 3
contig00004	A_01409	130350	130859	170	-	0	0	0.06	0		fabH_2	3-oxoacyl-[acyl-carrier-protein] synthase 3
contig00004	A_01410	130856	131953	366	-	0	0	0.08	0		plsX_1	Phosphate acyltransferase
contig00004	A_01411	132035	132577	181	-	0	0	0.23	0			hypothetical protein
contig00004	A_01412	132582	132830	83	-	0	0	0	0			hypothetical protein
contig00004	A_01413	132781	133134	118	-	0	0	0	0			Ubiquinol-cytochrome C chaperone
contig00004	A_01414	133285	133725	147	+	0	0	0.14	0		bamE_1	Outer membrane protein assembly factor BamE
contig00004	A_01415	133761	134975	405	-	0	0	0.05	0			Major Facilitator Superfamily protein
contig00004	A_01416	134991	135542	184	-	0	0.49	0	0		nusB_1	hypothetical protein
contig00004	A_01417	135649	136131	161	-	0	0	0.19	0		nrdR_1	Transcriptional repressor NrdR
contig00004	A_01418	136141	136620	160	-	0	0	0.06	0		glyA1_1	Serine hydroxymethyltransferase 1
contig00004	A_01419	136620	137426	269	-	0	0	0.08	3.22		glyA1_2	Serine hydroxymethyltransferase 1
contig00004	A_01420	137525	137740	72	-	0	0	0	0			hypothetical protein
contig00004	A_01421	137755	138987	411	-	0	0	0.05	0			murein L,D-transpeptidase
contig00004	A_01422	139314	139496	61	-	0	0	0.17	0			hypothetical protein
contig00004	A_01423	139481	139825	115	-	0	0	0.45	0			hypothetical protein
contig00004	A_01424	139990	140382	131	-	0	0	0	0			hypothetical protein
contig00004	A_01425	140727	141581	285	+	2	0.32	0	0		hemB_1	Delta-aminolevulinic acid dehydratase
contig00004	A_01426	141650	141904	85	-	0	0	0.12	0			Transglycosylase associated protein
contig00004	A_01427	142037	142579	181	+	0	0	0.06	0			RDD family protein
contig00004	A_01428	142709	143452	248	+	0	0	0	0			Citrate transporter
contig00004	A_01429	143467	144489	341	+	0	0	0.03	0		sdcS	Sodium-dependent dicarboxylate transporter SdcS
contig00004	A_01430	144528	145268	247	+	0	0	0.33	0		ate	Putative arginyl-tRNA--protein transferase
contig00004	A_01431	145293	145988	232	+	0	0.78	0	0			Endonuclease/Exonuclease/phosphatase family protein
contig00004	A_01432	145985	146290	102	+	0	0	0	0			hypothetical protein
contig00004	A_01433	146335	146529	65	-	0	0	0	0			hypothetical protein
contig00004	A_01434	146493	147293	267	-	0	0	0.04	0		parC_1	DNA topoisomerase 4 subunit A
contig00004	A_01435	147256	148581	442	-	0	0.21	0	0.33		gyrA_3	DNA gyrase subunit A
contig00004	A_01436	148559	149344	262	-	0	0	0.08	0.55		recO_1	DNA repair protein RecO
contig00004	A_01437	149354	149896	181	-	0	0	0	0		era_1	GTPase Era
contig00004	A_01438	149932	150258	109	-	0	0	0	0		era_2	GTPase Era
contig00004	A_01439	150303	150950	216	-	0	0	0.09	0		rnc	Ribonuclease 3
contig00004	A_01440	150956	151654	233	-	0	0	0.04	0		lepB	Signal peptidase I
contig00004	A_01441	151733	152137	135	-	0	0	0	0		acpS_1	Holo-[acyl-carrier-protein] synthase
contig00004	A_01442	152243	152731	163	-	0	0	0	0		pyrE_1	Orotate phosphoribosyltransferase
contig00004	A_01443	152756	153502	249	-	0	0	0.08	0		rsh_1	GTP pyrophosphokinase rsh
contig00004	A_01444	153499	155010	504	-	0	0	0.16	0.29		rsh_2	GTP pyrophosphokinase rsh
contig00004	A_01445	155121	155237	39	-	0	0	0.53	0		rpoZ_1	DNA-directed RNA polymerase subunit omega
contig00004	A_01446	155234	155479	82	-	0	0	0.75	0		rpoZ_2	DNA-directed RNA polymerase subunit omega
contig00004	A_01447	155783	156310	176	+	0	0	0.47	0			NYN domain protein
contig00004	A_01448	156356	156988	211	+	0	0	0.15	0			Uracil DNA glycosylase superfamily protein
contig00004	A_01449	157103	157459	119	-	0	0	0	1.21		smpB	SsrA-binding protein
contig00004	A_01450	157489	158160	224	-	0	0	0.05	0		dapA_2	4-hydroxy-tetrahydrodipicolinate synthase
contig00004	A_01451	158217	158366	50	-	0	0	0	0		dapA_3	4-hydroxy-tetrahydrodipicolinate synthase
contig00004	A_01452	158492	159283	264	+	11.87	1.38	0.19	0.55			hypothetical protein
contig00004	A_01453	159280	160716	479	+	0	0	0	0.3		slt	Soluble lytic murein transglycosylase precursor
contig00004	A_01454	160771	161703	311	+	0	0	0.1	0			acyl-CoA esterase
contig00004	A_01455	161741	161935	65	-	0	0	0	0		rplU_1	50S ribosomal protein L21
contig00004	A_01456	161937	162338	134	-	0	0	0	0			hypothetical protein
contig00004	A_01457	162354	162473	40	-	0	0	0	0			hypothetical protein
contig00004	A_01458	162498	164858	787	-	0	0	0.01	0		yiaD_1	putative lipoprotein YiaD precursor
contig00004	A_01459	164894	165517	208	-	0	0	0.1	0			hypothetical protein
contig00004	A_01460	165462	165770	103	-	0	0	0	0			hypothetical protein
contig00004	A_01461	165755	166504	250	-	0	0	0	0			hypothetical protein
contig00004	A_01462	166709	167299	197	-	0	0.92	2.18	0			hypothetical protein
contig00004	A_01463	167329	167910	194	-	0	0	2	0			hypothetical protein
contig00004	A_01464	168464	169252	263	+	0	0	0.04	0		kduD_1	2-dehydro-3-deoxy-D-gluconate 5-dehydrogenase
contig00004	A_01465	169258	169455	66	-	0	0	0	0			hypothetical protein
contig00004	A_01466	169452	170288	279	-	0	0	0.04	0		ccpA_1	Catabolite control protein A
contig00004	A_01467	170297	170839	181	-	0	0	0.06	0			hypothetical protein
contig00004	A_01468	170781	171791	337	-	0	0.27	0.03	0			hypothetical protein
contig00004	A_01469	171806	172000	65	-	0	0	0.32	0			hypothetical protein
contig00004	A_01470	172004	172816	271	-	0	0	0	0		araQ_3	L-arabinose transport system permease protein AraQ
contig00004	A_01471	172809	173744	312	-	0	0	0.03	0		lacF_2	Lactose transport system permease protein LacF
contig00004	A_01472	173768	174997	410	-	0	0	0	0		ugpB_3	sn-glycerol-3-phosphate-binding periplasmic protein UgpB precursor
contig00004	A_01473	175022	176161	380	-	0	0	0.03	0		malK_2	Maltose/maltodextrin import ATP-binding protein MalK
contig00004	A_01474	176323	178320	666	-	0	0	0	0			Beta-galactosidase
contig00004	A_01475	178585	179712	376	-	0	0	0.03	0		gfo_1	Glucose--fructose oxidoreductase precursor
contig00004	A_01476	179983	181983	667	-	0	0	0.02	0		xynB_1	Beta-xylosidase
contig00004	A_01477	181990	182418	143	-	0	0	0.14	0		xynB_2	Beta-xylosidase
contig00004	A_01478	182434	183555	374	-	0	0	0	0		afr_1	1,5-anhydro-D-fructose reductase
contig00004	A_01479	183567	184313	249	-	0	0	0.04	0			Xylose isomerase-like TIM barrel
contig00004	A_01480	184324	185400	359	-	0	0	0.03	0		ugpC_4	sn-glycerol-3-phosphate import ATP-binding protein UgpC
contig00004	A_01481	185403	185504	34	-	0	0	0	0			hypothetical protein
contig00004	A_01482	185522	186319	266	-	0	0	0	0		araQ_4	L-arabinose transport system permease protein AraQ
contig00004	A_01483	186309	187205	299	-	0	0	0	0		lacF_3	Lactose transport system permease protein LacF
contig00004	A_01484	187336	187560	75	-	0	0	0	0			hypothetical protein
contig00004	A_01485	187512	188582	357	-	0	0.25	0	0			putative sugar-binding periplasmic protein precursor
contig00004	A_01486	188765	188986	74	+	0	0	0	0		cytR_1	HTH-type transcriptional repressor CytR
contig00004	A_01487	189028	189786	253	+	0	0	0.04	0		cytR_2	HTH-type transcriptional repressor CytR
contig00004	A_01488	189971	190420	150	+	1.9	0	0	0		ompR_2	Transcriptional regulatory protein OmpR
contig00004	A_01489	190501	191013	171	+	0	0	0	0			hypothetical protein
contig00004	A_01490	190976	191254	93	+	0	0	0	0			hypothetical protein
contig00004	A_01491	191251	191565	105	+	2.72	0	0	0			Hpt domain protein
contig00004	A_01492	192082	192846	255	-	0	0	0	0		dmlR_3	HTH-type transcriptional regulator DmlR
contig00004	A_01493	192946	194445	500	+	0	0	0.02	0		mmsA_3	Methylmalonate-semialdehyde dehydrogenase [acylating]
contig00004	A_01494	194547	195116	190	-	0	0.48	0	0			Trimethylamine methyltransferase (MTTB)
contig00004	A_01495	195110	196078	323	-	0	0	0.06	0			Trimethylamine methyltransferase (MTTB)
contig00004	A_01496	196071	196580	170	-	0	0	0.6	1.7			Glutathione-dependent formaldehyde-activating enzyme
contig00004	A_01497	196531	197013	161	-	0	0	0.89	10.76		acsE_1	5-methyltetrahydrofolate:corrinoid/iron-sulfur protein co-methyltransferase
contig00004	A_01498	196997	197434	146	-	0	0	0	0		acsE_2	5-methyltetrahydrofolate:corrinoid/iron-sulfur protein co-methyltransferase
contig00004	A_01499	197447	198520	358	-	0.8	0	0	0		yitJ_1	Bifunctional homocysteine S-methyltransferase/5,10-methylenetetrahydrofolate reductase
contig00004	A_01500	198632	198949	106	-	0	0	0	0			hypothetical protein
contig00004	A_01501	198936	199334	133	-	0	0	0	0			hypothetical protein
contig00004	A_01502	199602	200204	201	-	0	0	0.05	0		metH_1	Methionine synthase
contig00004	A_01503	200312	200965	218	-	0	0	0	0		fhs_1	Formate--tetrahydrofolate ligase
contig00004	A_01504	200937	201812	292	-	0	0	0	0		fhs_2	Formate--tetrahydrofolate ligase
contig00004	A_01505	201806	202099	98	-	0	0	0	0			hypothetical protein
contig00004	A_01506	202338	203348	337	+	0	0	0.03	0		cdhR_1	HTH-type transcriptional regulator CdhR
contig00004	A_01507	203355	203930	192	-	0	0	0	0			Sarcosine oxidase, gamma subunit family
contig00004	A_01508	203920	204816	299	-	0	0	0	0.48		gcvT_3	Aminomethyltransferase
contig00004	A_01509	204816	206306	497	-	0	0	0	0		gcvT_4	Aminomethyltransferase
contig00004	A_01510	206607	206891	95	-	0	0	0	0			hypothetical protein
contig00004	A_01511	206888	207190	101	-	0	0	0	0			Sarcosine oxidase, delta subunit family
contig00004	A_01512	207324	207944	207	-	0	0	0	0		soxB_1	Sarcosine oxidase subunit beta
contig00004	A_01513	207944	208378	145	-	0	0	0.35	0		soxB_2	Sarcosine oxidase subunit beta
contig00004	A_01514	208530	209432	301	-	0.95	0	0	0		mlr_1	4-methylaminobutanoate oxidase (formaldehyde-forming)
contig00004	A_01515	209420	210910	497	-	0	0	0.02	0		mlr_2	4-methylaminobutanoate oxidase (formaldehyde-forming)
contig00004	A_01516	210894	211589	232	-	0	0	0	0		betI_1	HTH-type transcriptional regulator BetI
contig00004	A_01517	212009	212419	137	+	0	0	0	0			hypothetical protein
contig00004	A_01518	212473	212988	172	+	0	0	0	0		rhsC	Putative deoxyribonuclease RhsC
contig00004	A_01520	213535	213789	85	+	0	0	0.36	0			hypothetical protein
contig00004	A_01521	213786	213968	61	+	0	0	0.51	0			hypothetical protein
contig00004	A_01522	213990	214700	237	-	0	0	0.22	0		yfcG_1	Disulfide-bond oxidoreductase YfcG
contig00004	A_01523	214866	215396	177	+	0	0	0.06	0			hypothetical protein
contig00004	A_01524	215363	215629	89	+	0	0	0	0			Sulfite exporter TauE/SafE
contig00004	A_01525	215781	216407	209	-	0	0	0	0			hypothetical protein
contig00004	A_01526	216418	216552	45	-	0	0	0	0			hypothetical protein
contig00004	A_01527	216622	217632	337	-	0	0	0	0		nasC	Assimilatory nitrate reductase catalytic subunit
contig00005	A_01528	147	1091	315	-	0	0	0	0			hypothetical protein
contig00005	A_01529	1923	2924	334	+	0	0	0.06	0			hypothetical protein
contig00005	A_01530	2955	3377	141	-	0	0	0	0			Vacuole effluxer Atg22 like protein
contig00005	A_01531	3471	3935	155	-	0	0	0	0			Vacuole effluxer Atg22 like protein
contig00005	A_01532	3938	4444	169	-	0	0	0	0			Vacuole effluxer Atg22 like protein
contig00005	A_01533	4565	6415	617	-	0	0.15	0.03	0.23		gdhB_1	NAD-specific glutamate dehydrogenase
contig00005	A_01534	6433	9198	922	-	0	0	0.06	0		gdhB_2	NAD-specific glutamate dehydrogenase
contig00005	A_01535	9421	10533	371	+	0	0	0.08	0		leuC_1	3-isopropylmalate dehydratase large subunit
contig00005	A_01536	10547	10825	93	+	0	0	0	1.56		leuC_2	3-isopropylmalate dehydratase large subunit
contig00005	A_01537	10989	11459	157	+	0	0	0	0			hypothetical protein
contig00005	A_01538	11773	12228	152	-	0	0	0	0			hypothetical protein
contig00005	A_01539	12234	12839	202	-	0	0.45	0	0			hypothetical protein
contig00005	A_01540	12836	13369	178	-	0	0	0	0			hypothetical protein
contig00005	A_01541	13654	14169	172	-	0	0	0	0			hypothetical protein
contig00005	A_01542	14166	14282	39	-	0	0	0	0			hypothetical protein
contig00005	A_01543	14354	15064	237	-	0	0	0.04	0		deoD	Purine nucleoside phosphorylase DeoD-type
contig00005	A_01544	15200	15808	203	+	0	0	0	0		leuD	3-isopropylmalate dehydratase small subunit
contig00005	A_01545	15812	16207	132	+	2.16	0	0	0		rutC_1	Putative aminoacrylate peracid reductase RutC
contig00005	A_01546	16388	16807	140	+	0	0	0	0			hypothetical protein
contig00005	A_01547	16929	17291	121	+	0	0	0.08	0		leuB_1	3-isopropylmalate dehydrogenase
contig00005	A_01548	17288	18022	245	+	0	0	0.04	0		leuB_2	3-isopropylmalate dehydrogenase
contig00005	A_01549	18365	18964	200	+	0	0	0	2.17		asd2	Aspartate-semialdehyde dehydrogenase 2
contig00005	A_01550	18961	19395	145	+	0	0	0	0		asd	Aspartate-semialdehyde dehydrogenase
contig00005	A_01551	19472	19927	152	+	0	0	0.13	0		yafP_1	putative N-acetyltransferase YafP
contig00005	A_01552	19937	20191	85	-	0	0	0.12	0			Carbonic anhydrase
contig00005	A_01553	20137	20580	148	-	0	0	0.14	0		cynT	Carbonic anhydrase 1
contig00005	A_01554	20727	20936	70	+	0	0	1.47	0			hypothetical protein
contig00005	A_01555	21110	21484	125	+	0	0	0.25	1.16		sdhC	Succinate dehydrogenase cytochrome b556 subunit
contig00005	A_01556	21503	21883	127	+	2.25	0	0.08	0			Succinate dehydrogenase/Fumarate reductase transmembrane subunit
contig00005	A_01557	21891	23696	602	+	0	0	0.07	1.68		sdhA_1	Succinate dehydrogenase flavoprotein subunit
contig00005	A_01558	23698	24189	164	+	0	0	0.12	0			hypothetical protein
contig00005	A_01559	24264	24632	123	+	0	0	0.17	0			hypothetical protein
contig00005	A_01560	24646	25422	259	+	0	0	0.2	0		sdhB	Succinate dehydrogenase iron-sulfur subunit
contig00005	A_01561	25475	25750	92	+	0	0	0	0			hypothetical protein
contig00005	A_01562	25885	26517	211	+	0	0	0.15	0			Protease inhibitor Inh
contig00005	A_01563	26525	27673	383	+	0	0	0.03	0			AFG1-like ATPase
contig00005	A_01564	27802	28764	321	+	0.89	0	0.1	0.9		mdh_1	Malate dehydrogenase
contig00005	A_01565	28820	29308	163	+	0	0	0.13	0		sucC_1	Succinyl-CoA ligase [ADP-forming] subunit beta
contig00005	A_01566	29343	30005	221	+	0	0	0.56	5.88		sucC_2	Succinyl-CoA ligase [ADP-forming] subunit beta
contig00005	A_01567	30009	30647	213	+	0	0	0.05	0.68		sucD_1	Succinyl-CoA ligase [ADP-forming] subunit alpha
contig00005	A_01568	30605	30919	105	+	0	0	0.29	1.38		sucD_2	Succinyl-CoA ligase [ADP-forming] subunit alpha
contig00005	A_01569	31058	31303	82	+	0	0	0.25	0		odhA	2-oxoglutarate dehydrogenase E1 component
contig00005	A_01570	31263	34037	925	+	0.31	0	0.04	0.31		sucA_1	2-oxoglutarate dehydrogenase E1 component
contig00005	A_01571	34061	34576	172	+	0	0	0	0		aceF_1	Dihydrolipoyllysine-residue acetyltransferase component of pyruvate dehydrogenase complex
contig00005	A_01572	34540	35607	356	+	0.8	0	0.03	0.81		sucB	Dihydrolipoyllysine-residue succinyltransferase component of 2-oxoglutarate dehydrogenase complex
contig00005	A_01573	35688	36320	211	+	0	0	0.05	0		rhtC_2	Threonine efflux protein
contig00005	A_01574	36376	37407	344	+	0	0	0.03	0		lpd3_1	Dihydrolipoyl dehydrogenase 3
contig00005	A_01575	37371	37781	137	+	0	0	0	0		lpd3_2	Dihydrolipoyl dehydrogenase 3
contig00005	A_01576	37818	38468	217	-	0	0	0	0		cypM	Cypemycin methyltransferase
contig00005	A_01577	38477	39484	336	-	0	0	0	0			TraB family protein
contig00005	A_01578	39534	40157	208	-	0	0	0	0			EamA-like transporter family protein
contig00005	A_01579	40160	40498	113	-	0	0	0.09	1.28			hypothetical protein
contig00005	A_01580	40609	40818	70	+	0	0	0	0			hypothetical protein
contig00005	A_01581	40815	41528	238	-	0	0	0	0		xerC_2	Tyrosine recombinase XerC
contig00005	A_01582	41646	42080	145	+	0	0	0	0			hypothetical protein
contig00005	A_01583	42163	42465	101	+	0	0	0	0			hypothetical protein
contig00005	A_01584	42552	44735	728	+	0	0	0.04	0		priA_1	Primosomal protein N'
contig00005	A_01585	45008	45304	99	+	0	0	0.21	0		atpH_1	ATP synthase subunit delta
contig00005	A_01586	45301	45567	89	+	0	0	0.58	0		atpH_2	ATP synthase subunit delta
contig00005	A_01587	45567	47099	511	+	10.58	1.6	0.34	2.26		atpA	ATP synthase subunit alpha
contig00005	A_01588	47132	47884	251	+	0	0	0.29	0		atpG_1	ATP synthase gamma chain
contig00005	A_01589	47827	48015	63	+	0	0	0.16	0		atpG_2	ATP synthase gamma chain
contig00005	A_01590	48034	49464	477	+	5.37	1.14	0.49	2.42		atpD	ATP synthase subunit beta
contig00005	A_01591	49480	49899	140	+	0	0	0.22	0		atpC	ATP synthase epsilon chain
contig00005	A_01592	50120	50734	205	+	0	0	0.05	0			hypothetical protein
contig00005	A_01593	50832	51431	200	+	0	0	0	0			HAMP domain protein
contig00005	A_01594	51436	52515	360	+	0	0	0.2	0		tsr_2	Methyl-accepting chemotaxis protein I
contig00005	A_01595	52754	55009	752	+	0	0.12	0.08	0		tsr_3	Methyl-accepting chemotaxis protein I
contig00005	A_01596	55263	55769	169	+	0	0	0	0			hypothetical protein
contig00005	A_01597	55796	56410	205	+	0	0	0	0			signal transduction histidine-protein kinase BaeS
contig00005	A_01598	56598	57353	252	+	0	0	0.04	0		tar_1	Methyl-accepting chemotaxis protein II
contig00005	A_01599	57474	59837	788	+	0	0	0.01	0		tar_2	Methyl-accepting chemotaxis protein II
contig00005	A_01600	59969	60505	179	-	0	0	0.06	0			hypothetical protein
contig00005	A_01601	60502	60909	136	-	0	0	0	0			hypothetical protein
contig00005	A_01602	60899	61093	65	-	0	0	0	0			Bacterial regulatory proteins, tetR family
contig00005	A_01603	61173	61502	110	+	0	0	0	0			hypothetical protein
contig00005	A_01604	61507	61902	132	+	0	0	0	0		yecN	Inner membrane protein YecN
contig00005	A_01605	62079	62297	73	+	0	0	0.42	0		mgsA_1	Methylglyoxal synthase
contig00005	A_01606	62501	63037	179	+	0	0	0.06	0		lptB_1	Lipopolysaccharide export system ATP-binding protein LptB
contig00005	A_01607	63009	63287	93	+	0	0	0.11	0		ecfA3_1	Energy-coupling factor transporter ATP-binding protein EcfA3
contig00005	A_01608	63284	63988	235	+	0	0	0	0		livF_4	High-affinity branched-chain amino acid transport ATP-binding protein LivF
contig00005	A_01609	64006	65007	334	+	0	0	0.03	0		livH_4	High-affinity branched-chain amino acid transport system permease protein LivH
contig00005	A_01610	65004	66290	429	+	0	0	0	0			leucine/isoleucine/valine transporter permease subunit
contig00005	A_01611	66679	66936	86	-	0	0	0	0			hypothetical protein
contig00005	A_01612	67052	68251	400	-	0.71	0	0.18	0		braC_2	Leucine-, isoleucine-, valine-, threonine-, and alanine-binding protein precursor
contig00005	A_01613	68602	69585	328	+	0	0	0	0			glycine betaine transporter periplasmic subunit
contig00005	A_01614	69768	70259	164	+	0	0	0.12	0			Substrate binding domain of ABC-type glycine betaine transport system
contig00005	A_01615	70259	70756	166	+	0	0	0	0			Substrate binding domain of ABC-type glycine betaine transport system
contig00005	A_01616	70823	71692	290	+	0	0	0.04	0		proW	Glycine betaine/L-proline transport system permease protein ProW
contig00005	A_01617	71692	72369	226	+	0	0	0	0		opuAA	Glycine betaine transport ATP-binding protein OpuAA
contig00005	A_01618	72311	72721	137	+	0	0	0	0		gbuA	Glycine betaine/carnitine transport ATP-binding protein GbuA
contig00005	A_01619	72748	73266	173	+	0	0	0	0		pyrE_2	Orotate phosphoribosyltransferase
contig00005	A_01620	73263	73820	186	-	0	0	0.11	0		glpK_1	Glycerol kinase
contig00005	A_01621	73769	74587	273	-	0	0	0.04	0		glpK_2	Glycerol kinase
contig00005	A_01622	74982	75392	137	+	0	0	0.07	0		blh_2	Beta-lactamase hydrolase-like protein
contig00005	A_01623	75474	76118	215	+	0	0	0	0		accA1_2	Acetyl-/propionyl-coenzyme A carboxylase alpha chain
contig00005	A_01624	76103	78916	938	+	0	0	0.04	0		cfiA_2	2-oxoglutarate carboxylase large subunit
contig00005	A_01625	78997	79314	106	-	0	0	0.39	0			hypothetical protein
contig00005	A_01626	79403	79648	82	-	0	0	0.13	0			bicyclomycin/multidrug efflux system
contig00005	A_01627	79678	79932	85	-	0	0	0	0			bicyclomycin/multidrug efflux system
contig00005	A_01628	79953	80396	148	-	0	0	0.14	0		bcr_1	Bicyclomycin resistance protein
contig00005	A_01629	80345	80596	84	-	0	0	0	0			bicyclomycin/multidrug efflux system
contig00005	A_01630	80889	81281	131	+	0	0	0	0		ispG_1	4-hydroxy-3-methylbut-2-en-1-yl diphosphate synthase
contig00005	A_01631	81278	81901	208	+	0	0	0	0		ispG_2	4-hydroxy-3-methylbut-2-en-1-yl diphosphate synthase
contig00005	A_01632	81913	82107	65	+	0	0	0	0		ispG_3	4-hydroxy-3-methylbut-2-en-1-yl diphosphate synthase
contig00005	A_01633	82100	82576	159	+	0	0	0	0			hypothetical protein
contig00005	A_01634	82655	82804	50	-	0	0	0.21	0			hypothetical protein
contig00005	A_01635	82860	83990	377	+	0	0	0.03	0		ddc_1	L-2,4-diaminobutyrate decarboxylase
contig00005	A_01636	83987	84550	188	-	0	0	0	0		tam	Trans-aconitate 2-methyltransferase
contig00005	A_01637	84551	84901	117	-	0	0	0.09	0		ispA	Farnesyl diphosphate synthase
contig00005	A_01638	84898	85440	181	-	0	0	0	0			Farnesyl diphosphate synthase
contig00005	A_01639	85645	85842	66	+	0	0	0.47	0		rpmF_1	50S ribosomal protein L32
contig00005	A_01640	85906	86415	170	-	0	0	0.12	0			hypothetical protein
contig00005	A_01641	86577	86699	41	+	0	0	0	0		fumC_1	Fumarate hydratase class II
contig00005	A_01642	86638	87966	443	+	0	0	0.02	0.98		fumC_2	Fumarate hydratase class II
contig00005	A_01643	87976	88233	86	-	0	0	0.24	0			hypothetical protein
contig00005	A_01644	88374	88991	206	-	0	0	0	0		gloB_2	Hydroxyacylglutathione hydrolase
contig00005	A_01645	88979	89149	57	-	0	0	0	0			hypothetical protein
contig00005	A_01646	89261	89977	239	+	0	0	0.13	0			putative S-adenosylmethionine-dependent methyltransferase/MSMEI_2290
contig00005	A_01647	90086	91180	365	+	0	0	0.03	0		hisC2_1	Histidinol-phosphate aminotransferase 2
contig00005	A_01648	91173	92111	313	+	0	0	0.03	0		nadX	L-aspartate dehydrogenase
contig00005	A_01649	92108	93088	327	-	0	0	0.03	0			hypothetical protein
contig00005	A_01650	93196	93483	96	+	0	0	0.11	0			ChaC-like protein
contig00005	A_01651	93429	93713	95	+	0	0	0	0			ChaC-like protein
contig00005	A_01652	93727	94167	147	-	0	0	0.07	0			hypothetical protein
contig00005	A_01653	94299	95024	242	-	1.18	0	0.04	0			2-acyl-glycerophospho-ethanolamine acyltransferase
contig00005	A_01654	95147	96073	309	-	0.92	0	0	0			cell division ABC transporter subunit FtsX
contig00005	A_01655	96066	96497	144	-	0	0	0	0		ftsE	Cell division ATP-binding protein FtsE
contig00005	A_01656	96632	96745	38	+	0	0	0.54	0			hypothetical protein
contig00005	A_01657	96973	97893	307	+	0	0	0.07	0			hypothetical protein
contig00005	A_01658	97930	98337	136	+	0	0	0.15	0		mprA_1	Response regulator MprA
contig00005	A_01659	98437	99405	323	-	0.88	0	0	0		lysA_1	Diaminopimelate decarboxylase
contig00005	A_01660	99374	99703	110	-	0	0	0	0		lysA_2	Diaminopimelate decarboxylase
contig00005	A_01661	99715	101100	462	-	0	0	0.02	0		argH1	Argininosuccinate lyase 1
contig00005	A_01662	101124	101666	181	+	0	0	0.17	0		tlpA	Thiol:disulfide interchange protein TlpA
contig00005	A_01663	101838	102425	196	-	0	0.46	0.26	0			Putative acetyltransferase
contig00005	A_01664	102501	102692	64	-	0	0	0.16	0			hypothetical protein
contig00005	A_01665	102808	103182	125	+	0	0	0	0		sdpR_3	Transcriptional repressor SdpR
contig00005	A_01666	103175	103669	165	+	0	0	0	0			hypothetical protein
contig00005	A_01667	103679	103867	63	+	0	0	0	0			hypothetical protein
contig00005	A_01668	103822	104067	82	+	0	0	0	0			hypothetical protein
contig00005	A_01669	104307	104900	198	+	0	0	0	0			hypothetical protein
contig00005	A_01670	104901	105503	201	+	0	0	0	0			Acetyltransferase (GNAT) family protein
contig00005	A_01671	105505	106098	198	+	0	0	0	0		fadR	Fatty acid metabolism regulator protein
contig00005	A_01672	106100	106780	227	-	0	0	0.05	0		aarA	Rhomboid protease AarA
contig00005	A_01673	106808	107383	192	-	0	0	0.11	0			Cob(I)yrinic acid a,c-diamide adenosyltransferase
contig00005	A_01674	107393	107587	65	-	0	0	0	0			hypothetical protein
contig00005	A_01675	107601	107942	114	-	0	0	0	0			LysR substrate binding domain protein
contig00005	A_01676	107986	108510	175	-	0	0	0	0		cynR_2	HTH-type transcriptional regulator CynR
contig00005	A_01677	108600	109184	195	+	0	0	0	0			NAD dependent epimerase/dehydratase family protein
contig00005	A_01678	109195	109578	128	+	0	0	0	0			hypothetical protein
contig00005	A_01679	109589	110446	286	-	0	0	0.04	0		gltX_1	Glutamate--tRNA ligase
contig00005	A_01680	110606	111142	179	+	0	0	0.06	0		alkA_1	DNA-3-methyladenine glycosylase
contig00005	A_01681	111139	111345	69	+	0	0	0	0			putative hydrolase
contig00005	A_01682	111335	111511	59	+	0	0	0	0			hypothetical protein
contig00005	A_01683	111624	111815	64	+	0	0	0	0			putative hydrolase
contig00005	A_01684	111938	112495	186	+	0	0.49	0.17	0			HNH endonuclease
contig00005	A_01685	112359	112985	209	-	0	0.43	0.05	0		dsbB_1	Disulfide bond formation protein B
contig00005	A_01686	113050	113631	194	-	0	0	0	0			SNARE associated Golgi protein
contig00005	A_01688	113942	114607	222	-	0	0	0	0		kefC_1	Glutathione-regulated potassium-efflux system protein KefC
contig00005	A_01689	114612	114884	91	-	0	0	0	0		kefC_2	Glutathione-regulated potassium-efflux system protein KefC
contig00005	A_01690	114994	115812	273	-	0	0	0	0		kefC_3	Glutathione-regulated potassium-efflux system protein KefC
contig00005	A_01691	116193	117443	417	+	0	0.22	0.1	0			hypothetical protein
contig00005	A_01692	117440	118171	244	+	0	0	0	0		oprF	Outer membrane porin F precursor
contig00005	A_01693	118218	118592	125	-	0	0	0	0			Beta-lactamase
contig00005	A_01694	118565	119332	256	-	1.11	0	0	0			D-alanyl-D-alanine carboxypeptidase precursor
contig00005	A_01695	119493	119984	164	+	0	0	0	0			hypothetical protein
contig00005	A_01696	120138	121223	362	+	0	0	0	0		dacD	D-alanyl-D-alanine carboxypeptidase DacD precursor
contig00005	A_01697	121215	122279	355	-	0	0	0	0		ada_1	Bifunctional transcriptional activator/DNA repair enzyme Ada
contig00005	A_01698	122334	122555	74	-	0	0	0.14	0		tusA_1	Sulfurtransferase TusA
contig00005	A_01699	122552	123016	155	-	0	0	0	0			Cysteine-rich secretory protein family protein
contig00005	A_01700	123130	123609	160	-	0	0	0	0			hypothetical protein
contig00005	A_01701	123670	124284	205	-	0	0.44	0	0		cat	Chloramphenicol acetyltransferase
contig00005	A_01702	124293	124853	187	-	0	0.49	0	0		phnN	Ribose 1,5-bisphosphate phosphokinase PhnN
contig00005	A_01703	124867	126003	379	-	0	0	0.08	0		phnM_1	Alpha-D-ribose 1-methylphosphonate 5-triphosphate diphosphatase
contig00005	A_01704	126021	126728	236	-	0	0	0	0			hypothetical protein
contig00005	A_01705	126823	127530	236	-	0	0	0	0		phnL	Alpha-D-ribose 1-methylphosphonate 5-triphosphate synthase subunit PhnL
contig00005	A_01706	127535	127762	76	-	0	0	0	0		phnK_1	Putative phosphonates utilization ATP-binding protein PhnK
contig00005	A_01707	127738	128325	196	-	0	0	0.05	0		phnK_2	Putative phosphonates utilization ATP-binding protein PhnK
contig00005	A_01708	128322	129224	301	-	0	0	0	0.48		phnJ	Alpha-D-ribose 1-methylphosphonate 5-phosphate C-P lyase
contig00005	A_01709	129273	130340	356	-	0	0	0	0		phnI	Alpha-D-ribose 1-methylphosphonate 5-triphosphate synthase subunit PhnI
contig00005	A_01710	130343	130960	206	-	0	0	0.1	0		phnH	Alpha-D-ribose 1-methylphosphonate 5-triphosphate synthase subunit PhnH
contig00005	A_01711	130960	131442	161	-	0	0	0.06	0		phnG	Alpha-D-ribose 1-methylphosphonate 5-triphosphate synthase subunit PhnG
contig00005	A_01712	131573	132340	256	+	0	0	0	0		dasR	HTH-type transcriptional repressor DasR
contig00005	A_01713	132471	133328	286	+	0	0	0.04	0		phnC	Phosphate-import ATP-binding protein PhnC
contig00005	A_01714	133388	134293	302	+	0	0	0	0		phnD	Phosphate-import protein PhnD precursor
contig00005	A_01715	134366	134584	73	+	0	0	0	0			hypothetical protein
contig00005	A_01716	134581	135354	258	+	0	0	0.04	0		phnE_1	Phosphate-import permease protein PhnE
contig00005	A_01717	135348	136697	450	+	0	0	0.02	0		phnE_2	Phosphate-import permease protein PhnE
contig00005	A_01718	136722	136940	73	-	3.91	0	0	0			hypothetical protein
contig00005	A_01719	137077	137271	65	-	0	0	0.16	0			hypothetical protein
contig00005	A_01720	137403	137615	71	+	0	0	0	0			hypothetical protein
contig00005	A_01721	137585	138073	163	+	0	0	0	0			hypothetical protein
contig00005	A_01722	138031	138573	181	+	0	0	0	0			hypothetical protein
contig00005	A_01723	138513	138746	78	+	0	0	0	0			hypothetical protein
contig00005	A_01724	138910	139917	336	-	0	0	0	0		znuA_1	High-affinity zinc uptake system protein ZnuA precursor
contig00005	A_01725	140068	140832	255	+	0	0	0.04	0.57		znuC_1	Zinc import ATP-binding protein ZnuC
contig00005	A_01726	140832	141659	276	+	0	0.33	0.04	0		znuB_1	High-affinity zinc uptake system membrane protein ZnuB
contig00005	A_01727	141656	142045	130	+	0	0	0	0		zur_1	Zinc uptake regulation protein
contig00005	A_01728	142173	142766	198	+	0	0	0.05	0			putative chaperone
contig00005	A_01729	142714	143490	259	+	0	0	0.08	0		dnaK_1	Chaperone protein DnaK
contig00005	A_01730	143598	143816	73	+	0	0	0.14	0			hypothetical protein
contig00005	A_01731	143793	144119	109	-	0	0	0.28	0		ycgF_3	Blue light- and temperature-regulated antirepressor YcgF
contig00005	A_01732	144196	144342	49	-	0	0	0	0			Sensors of blue-light using FAD
contig00005	A_01733	144342	144527	62	-	0	0	0	0			Sensors of blue-light using FAD
contig00005	A_01735	144883	145665	261	+	0	0	0.08	0		nucH	Thermonuclease precursor
contig00005	A_01736	145674	147128	485	+	0	0.19	0.02	0		yfgC_1	TPR repeat-containing protein YfgC precursor
contig00005	A_01737	147186	147590	135	-	0	0	0.61	12.84		carD	RNA polymerase-binding transcription factor CarD
contig00005	A_01738	148042	148380	113	-	0	0	0	3.84		fdxA_1	Ferredoxin-2
contig00005	A_01739	148557	148952	132	-	0	0	0.23	0		hslR_1	Heat shock protein 15
contig00005	A_01740	148953	151160	736	-	0	0	0.06	0			hypothetical protein
contig00005	A_01741	151118	151825	236	-	0	0	0	0			hypothetical protein
contig00005	A_01742	152305	153033	243	-	0	0	0.04	0			hypothetical protein
contig00005	A_01743	153370	153660	97	+	0	0	0.11	0		rpmB	50S ribosomal protein L28
contig00005	A_01744	153790	154434	215	+	0	0	0.1	0		yhhQ	Inner membrane protein YhhQ
contig00005	A_01745	154539	155117	193	-	0	0.47	0	0		nsaD	2-hydroxychromene-2-carboxylate isomerase
contig00005	A_01746	155235	155552	106	-	0	0	0.1	0			hypothetical protein
contig00005	A_01747	155681	156343	221	-	0	0	0.05	0		tetR	Tetracycline repressor protein class B from transposon Tn10
contig00005	A_01748	156505	156843	113	+	0	0	0	0			hypothetical protein
contig00005	A_01749	156910	157536	209	-	0	0.43	0.05	0		ysdC_1	Putative aminopeptidase YsdC
contig00005	A_01750	157502	157756	85	-	0	0	0	0		ysdC_2	Putative aminopeptidase YsdC
contig00005	A_01751	158055	158804	250	-	0	0	0.08	0			hypothetical protein
contig00005	A_01752	158743	159060	106	-	0	0	0	0			hypothetical protein
contig00005	A_01753	159044	159418	125	-	0	0	0.08	1.16		cobT_1	Aerobic cobaltochelatase subunit CobT
contig00005	A_01754	159418	160338	307	-	0	0	0	0.47		cobT_2	Aerobic cobaltochelatase subunit CobT
contig00005	A_01755	160359	160796	146	-	0	0	0	0		cobT_3	Aerobic cobaltochelatase subunit CobT
contig00005	A_01756	160793	160927	45	-	0	0	0.23	0			hypothetical protein
contig00005	A_01757	160949	161929	327	-	0.87	0	0.03	0		cobS_3	Aerobic cobaltochelatase subunit CobS
contig00005	A_01758	162036	162653	206	-	0	0	0	0		dnaJ_2	Chaperone protein DnaJ
contig00005	A_01759	162723	162977	85	+	3.36	0	0.24	0			transcriptional regulator BolA
contig00005	A_01760	162964	164259	432	-	0	0	0.07	0		corC	Magnesium and cobalt efflux protein CorC
contig00005	A_01761	164256	164441	62	-	0	0	0	0		aroB_1	3-dehydroquinate synthase
contig00005	A_01762	164438	165385	316	-	0	0	0	0		aroB_2	3-dehydroquinate synthase
contig00005	A_01763	165402	165986	195	-	0	0	0.05	0		aroK	Shikimate kinase 1
contig00005	A_01764	166148	166300	51	+	0	0	0	0			hypothetical protein
contig00005	A_01765	166300	166530	77	+	0	0	0	0		xerD_1	Tyrosine recombinase XerD
contig00005	A_01766	166572	167213	214	+	0	0	0	0		xerD_2	Tyrosine recombinase XerD
contig00005	A_01767	167410	168276	289	+	0	0.31	0.07	0		accA	Acetyl-coenzyme A carboxylase carboxyl transferase subunit alpha
contig00005	A_01768	168398	168730	111	+	0	0	0	0			hypothetical protein
contig00005	A_01769	168727	168891	55	+	0	0	0	0			hypothetical protein
contig00005	A_01770	168891	169145	85	+	0	0	0	0			hypothetical protein
contig00005	A_01771	169118	169396	93	+	0	0	0	1.56			hypothetical protein
contig00005	A_01772	169534	169794	87	-	0	0	0.12	0			hypothetical protein
contig00005	A_01773	169880	171337	486	-	0	0	0.04	0			putative transporter
contig00005	A_01774	171334	171702	123	-	0	0	0	0			hypothetical protein
contig00005	A_01775	171783	172358	192	+	0	0	0	0			Uracil DNA glycosylase superfamily protein
contig00005	A_01776	172672	173043	124	+	0	0	0.08	0			hypothetical protein
contig00005	A_01777	173296	174291	332	-	0	0	0	0		ubiE_1	Demethylmenaquinone methyltransferase
contig00005	A_01778	174349	175143	265	-	0	0	0	0		secA_1	Protein translocase subunit SecA
contig00005	A_01779	175089	176930	614	-	3.24	0	0.03	0		secA_2	Protein translocase subunit SecA
contig00005	A_01780	177081	178136	352	+	0	0	0.2	0			putative parvulin-type peptidyl-prolyl cis-trans isomerase precursor
contig00005	A_01781	178136	179365	410	+	0	0	0.07	0		argJ	Arginine biosynthesis bifunctional protein ArgJ
contig00005	A_01782	179517	179792	92	+	0	0	0.11	0		mutT	8-oxo-dGTP diphosphatase
contig00005	A_01783	179811	179984	58	+	0	0	0	0			Flp/Fap pilin component
contig00005	A_01784	179987	180946	320	-	0	0	0	0			hypothetical protein
contig00005	A_01785	181195	181608	138	+	0	0	0	0			DNA utilization protein GntX
contig00005	A_01786	181714	181983	90	+	0	0	0	0		grxC	Glutaredoxin-3
contig00005	A_01787	181998	182831	278	+	0	0	0.04	0			2-oxoglutaramate amidase
contig00005	A_01788	183071	183319	83	+	0	0	0	0			hypothetical protein
contig00005	A_01789	183362	184132	257	-	0	0	0.08	0		ycjP_2	Inner membrane ABC transporter permease protein YcjP
contig00005	A_01790	184116	184205	30	-	0	0	0	0			hypothetical protein
contig00005	A_01791	184441	184791	117	-	0	0	0	0			Major Facilitator Superfamily protein
contig00005	A_01792	184758	185693	312	-	0	0	0.07	0		ycaD_3	putative MFS-type transporter YcaD
contig00005	A_01793	185807	186280	158	-	0	0	0	0.91		araQ_5	L-arabinose transport system permease protein AraQ
contig00005	A_01794	187232	187882	217	+	0	0	0	0			aerobic respiration control sensor protein ArcB
contig00005	A_01795	187896	189404	503	+	0	0	0.1	0		cph2_5	Phytochrome-like protein cph2
contig00005	A_01796	189470	190210	247	-	0	0	0.08	0		ubiG_1	Ubiquinone biosynthesis O-methyltransferase
contig00005	A_01797	190486	191745	420	+	0.68	0	0.05	0		lysC	Aspartokinase
contig00005	A_01798	191805	194069	755	+	0	0.36	0.03	0		ptsI	Phosphoenolpyruvate-protein phosphotransferase
contig00005	A_01799	194088	194399	104	+	0	0	0	0		prfA_1	Peptide chain release factor 1
contig00005	A_01800	194380	195168	263	+	0	0	0.04	0		prfA_2	Peptide chain release factor 1
contig00005	A_01801	195170	195976	269	+	0	0	0	0		prmC	Release factor glutamine methyltransferase
contig00005	A_01802	196409	196915	169	+	0	0	0.06	0			hypothetical protein
contig00005	A_01803	196717	197586	290	-	0	0	0	0		cdhR_2	HTH-type transcriptional regulator CdhR
contig00005	A_01804	197583	197930	116	-	0	0	0	0			transcriptional activator FtrA
contig00005	A_01805	198067	198327	87	+	0	0	0.35	0			hypothetical protein
contig00005	A_01806	198521	198625	35	+	0	0	2.06	0		clpB_1	Chaperone protein ClpB
contig00005	A_01807	198631	200157	509	+	0.56	0	0.22	0.57		clpB_2	Chaperone protein ClpB
contig00005	A_01808	200112	201155	348	+	1.64	0	0.24	2.9		clpB_3	Chaperone protein ClpB
contig00005	A_01809	201375	201509	45	+	0	0	0	0			hypothetical protein
contig00005	A_01810	201584	201943	120	+	0	0	0	0			hypothetical protein
contig00005	A_01811	202485	202826	114	+	0	0	0	0			Glyoxalase-like domain protein
contig00005	A_01812	202958	203488	177	+	0	0	0	0			hypothetical protein
contig00005	A_01813	203541	203888	116	+	0	0	0	0			hypothetical protein
contig00005	A_01814	203923	204351	143	+	0	0	0	0		hrp1_1	Hypoxic response protein 1
contig00005	A_01815	204355	205746	464	-	0.61	0	0	0.31		mepM_1	Murein DD-endopeptidase MepM
contig00005	A_01816	205743	206315	191	-	0	0	0	0			hypothetical protein
contig00006	A_01817	141	536	132	+	0	0	0.08	0			hypothetical protein
contig00006	A_01818	669	1016	116	-	0	0	0	0			putative transporter
contig00006	A_01819	1013	1744	244	-	0	0	0	0		mdtH_1	Multidrug resistance protein MdtH
contig00006	A_01820	1834	2520	229	+	0	0	0.04	0			Flavin reductase like domain protein
contig00006	A_01821	2540	2944	135	+	0	0	0	0			hypothetical protein
contig00006	A_01822	3582	4088	169	+	0	0	0.18	0			hypothetical protein
contig00006	A_01823	4323	4688	122	+	0	0	0	0			hypothetical protein
contig00006	A_01824	4723	4926	68	+	0	0	0	0			hypothetical protein
contig00006	A_01825	5200	5499	100	-	0	0	0	0			hypothetical protein
contig00006	A_01826	5496	6335	280	-	1.02	0	0	0			hypothetical protein
contig00006	A_01827	6343	6846	168	-	0	0	0	0			hypothetical protein
contig00006	A_01828	6843	7520	226	-	0	0	0.05	0			hypothetical protein
contig00006	A_01829	7533	8198	222	-	0	0	0	0		slmA	Nucleoid occlusion factor SlmA
contig00006	A_01830	8299	8751	151	+	0	0.6	0.07	0			hypothetical protein
contig00006	A_01831	8751	9194	148	+	0	0	0	0			hypothetical protein
contig00006	A_01832	9161	9337	59	+	0	0	0.17	0			hypothetical protein
contig00006	A_01833	9338	10135	266	-	2.14	0.34	0	0		gpr_1	L-glyceraldehyde 3-phosphate reductase
contig00006	A_01834	10132	10266	45	-	0	0	0	0			putative aldo-keto reductase
contig00006	A_01835	10235	10378	48	-	0	0	0	0			putative aldo-keto reductase
contig00006	A_01837	11124	12059	312	+	0	0	0	0		yrbG_2	Inner membrane protein YrbG
contig00006	A_01838	11997	12917	307	-	0	0	0	0			hypothetical protein
contig00006	A_01839	12963	13124	54	-	0	0	0	0			hypothetical protein
contig00006	A_01840	13289	14326	346	+	0	0.26	0.12	0		acr1_2	Fatty acyl-CoA reductase
contig00006	A_01841	14349	14618	90	-	0	0	0	0		glmM_1	Phosphoglucosamine mutase
contig00006	A_01842	14560	15717	386	-	0	0	0	0		algC_1	Phosphomannomutase/phosphoglucomutase
contig00006	A_01843	15897	16355	153	-	0	0	0.33	0.94			MarR family protein
contig00006	A_01844	16439	16687	83	+	0	0	0	0		hmgA_1	Homogentisate 1,2-dioxygenase
contig00006	A_01845	16732	17940	403	+	0	0	0	0		hmgA_2	Homogentisate 1,2-dioxygenase
contig00006	A_01846	17909	18151	81	+	0	1.12	0	1.79			hypothetical protein
contig00006	A_01847	18123	18791	223	+	0	0	0	0			Fumarylacetoacetate (FAA) hydrolase family protein
contig00006	A_01848	18811	19458	216	+	0	0	0.05	0		nagL_1	Maleylpyruvate isomerase
contig00006	A_01849	19527	19937	137	+	0	0	0.15	0			hypothetical protein
contig00006	A_01850	20130	20507	126	-	0	0.72	0	0			hypothetical protein
contig00006	A_01851	20709	21149	147	+	0	0	0	0			DNA-binding transcriptional repressor MarR
contig00006	A_01852	21216	21998	261	+	0	0	0.08	0		lvr	Levodione reductase
contig00006	A_01853	21999	22151	51	-	0	0	0	0			AsnC family protein
contig00006	A_01854	22090	22461	124	-	0	0	0	0		lrp_6	Leucine-responsive regulatory protein
contig00006	A_01855	22592	23215	208	+	0	0	0.74	0		hpd_1	4-hydroxyphenylpyruvate dioxygenase
contig00006	A_01856	23212	23715	168	+	0	0	0.37	0		lly_1	4-hydroxyphenylpyruvate dioxygenase
contig00006	A_01857	23914	24603	230	+	1.24	0	0	0			hypothetical protein
contig00006	A_01858	24620	25336	239	+	0	0	0.04	0		cph2_6	Phytochrome-like protein cph2
contig00006	A_01859	25333	25929	199	+	0	0	0	0		cph2_7	Phytochrome-like protein cph2
contig00006	A_01860	25932	26372	147	-	0	0	0	0		rpiR_1	HTH-type transcriptional regulator RpiR
contig00006	A_01861	26424	26816	131	-	0	0	0	0		murR_1	HTH-type transcriptional regulator MurR
contig00006	A_01862	26993	27466	158	+	0	0	0	0		siaT_6	Sialic acid TRAP transporter permease protein SiaT
contig00006	A_01863	27495	28775	427	+	0	0.21	0	0		siaT_7	Sialic acid TRAP transporter permease protein SiaT
contig00006	A_01864	28849	29724	292	+	0.98	0	0	0		yiaO_1	2,3-diketo-L-gulonate-binding periplasmic protein YiaO precursor
contig00006	A_01865	29724	29903	60	+	0	0	0	0			hypothetical protein
contig00006	A_01866	29961	30185	75	-	0	0	0	0		nreC	Oxygen regulatory protein NreC
contig00006	A_01867	30185	30598	138	-	2.07	0	0	0		degU_1	Transcriptional regulatory protein DegU
contig00006	A_01868	30611	31099	163	-	0	0	0	0		comP	Sensor histidine kinase ComP
contig00006	A_01869	31069	31905	279	-	0	0	0.04	0		mcp4_1	Methyl-accepting chemotaxis protein 4
contig00006	A_01870	32301	33368	356	+	1.6	0	0.11	0			Monocarboxylate 2-oxoacid-binding periplasmic protein precursor
contig00006	A_01871	33439	33789	117	+	0	0	0	0			hypothetical protein
contig00006	A_01872	33743	34198	152	+	0	0	0	0			Tripartite ATP-independent periplasmic transporters, DctQ component
contig00006	A_01873	34392	35570	393	+	0	0	0.03	0		siaT_8	Sialic acid TRAP transporter permease protein SiaT
contig00006	A_01874	35692	36579	296	+	0	0	0	0		nicB	Nicotinate dehydrogenase subunit B
contig00006	A_01875	36768	37217	150	+	0	1.21	0.07	0		rhtB_4	Homoserine/homoserine lactone efflux protein
contig00006	A_01876	37268	37696	143	+	0	0	0.07	0			Integral membrane protein TerC family protein
contig00006	A_01877	37693	38118	142	+	0	0	0	0			Integral membrane protein TerC family protein
contig00006	A_01878	38138	39244	369	-	0.77	0	0	0		nadB_1	L-aspartate oxidase
contig00006	A_01879	39214	39726	171	-	0	0	0	0		nadB_2	L-aspartate oxidase
contig00006	A_01880	40112	40294	61	+	0	0	0	0			hypothetical protein
contig00006	A_01881	40318	40704	129	+	0	0.7	0	0			hypothetical protein
contig00006	A_01882	40683	40979	99	+	0	0	0	0			hypothetical protein
contig00006	A_01883	41061	41561	167	+	0	0	0	0			hypothetical protein
contig00006	A_01884	41627	41836	70	+	0	0	0	0			hypothetical protein
contig00006	A_01885	41899	42789	297	-	0	0	0.03	0		nadA_1	Quinolinate synthase A
contig00006	A_01886	42738	43127	130	-	0	0	0.16	0		nadA_2	Quinolinate synthase A
contig00006	A_01887	43081	43644	188	-	0	0	0.11	0		nadA_3	Quinolinate synthase A
contig00006	A_01888	43968	44429	154	+	0	0	0	0.94		eda_1	2-dehydro-3-deoxy-phosphogluconate aldolase
contig00006	A_01889	44430	45140	237	+	0	0	0	0		modA_1	Molybdate-binding periplasmic protein precursor
contig00006	A_01890	45144	45617	158	+	0	0	0.06	0		modB_1	Molybdenum transport system permease protein ModB
contig00006	A_01891	45574	45840	89	+	0	0	0	0		modB_2	Molybdenum transport system permease protein ModB
contig00006	A_01892	45833	46849	339	+	0	0.27	0	0		thiQ_1	Thiamine import ATP-binding protein ThiQ
contig00006	A_01893	46883	47356	158	-	0	0	0	0			hypothetical protein
contig00006	A_01894	47343	47978	212	-	0	0	0.05	0			hypothetical protein
contig00006	A_01895	47950	48408	153	-	0	0	0.07	0			hypothetical protein
contig00006	A_01896	48603	49211	203	+	0	0	0	0			hypothetical protein
contig00006	A_01897	49196	50155	320	+	0	0	0	0			nickel/cobalt efflux protein RcnA
contig00006	A_01898	50097	50288	64	+	0	0	0	0			hypothetical protein
contig00006	A_01899	50332	51120	263	+	0	0	0	0		proC_2	Pyrroline-5-carboxylate reductase
contig00006	A_01900	51135	51485	117	+	0	0	0.09	0			hypothetical protein
contig00006	A_01901	51590	52441	284	+	0	0	0.07	0		galE_1	UDP-glucose 4-epimerase
contig00006	A_01902	52533	52829	99	-	0	0	0	0			hypothetical protein
contig00006	A_01903	52908	53819	304	+	0	0	0	0		dmlR_4	HTH-type transcriptional regulator DmlR
contig00006	A_01904	54027	55619	531	+	0	0	0.13	0		yfkN_2	Trifunctional nucleotide phosphoesterase protein YfkN precursor
contig00006	A_01905	55796	56029	78	+	0	0	0.39	0		hemH_1	Ferrochelatase
contig00006	A_01906	56040	56450	137	+	0	0	0	1.05		hemH_2	Ferrochelatase
contig00006	A_01907	56450	56821	124	+	0	0	0	0		hemH_3	Ferrochelatase
contig00006	A_01908	56921	57892	324	+	0	0	0.13	0		hflC_2	Modulator of FtsH protease HflC
contig00006	A_01909	57893	58354	154	+	0	0	0.13	0		ybbJ_1	Inner membrane protein YbbJ
contig00006	A_01910	58637	59491	285	-	0	0	0	0			hypothetical protein
contig00006	A_01911	59491	61107	539	-	0	0	0	0			hypothetical protein
contig00006	A_01912	61306	61464	53	-	0	0	0	0			hypothetical protein
contig00006	A_01913	61473	62366	298	-	0	0.3	0	0		virF	Virulence regulon transcriptional activator VirF
contig00006	A_01914	62538	62960	141	+	0	0	0	0			SnoaL-like domain protein
contig00006	A_01915	62986	63801	272	+	0	0	0	0		ydfG	NADP-dependent 3-hydroxy acid dehydrogenase YdfG
contig00006	A_01916	64012	64800	263	-	0	0	0	0		motB	Motility protein B
contig00006	A_01917	64894	65412	173	-	1.65	0	0.06	0		pomA_1	Chemotaxis protein PomA
contig00006	A_01918	65436	65663	76	-	0	0	0	0		pomA_2	Chemotaxis protein PomA
contig00006	A_01919	65820	66026	69	-	0	0	0	0			hypothetical protein
contig00006	A_01920	66028	66297	90	+	0	0	0	0			hypothetical protein
contig00006	A_01921	66251	66592	114	+	0	0	0	0			hypothetical protein
contig00006	A_01922	66537	67025	163	+	0	0	0	0			hypothetical protein
contig00006	A_01923	67128	67628	167	-	0	0.54	0	0		gtaB_1	UTP--glucose-1-phosphate uridylyltransferase
contig00006	A_01924	67751	68029	93	-	0	0	0	0		gtaB_2	UTP--glucose-1-phosphate uridylyltransferase
contig00006	A_01925	68141	69142	334	+	0	0	0.03	0		galE_2	UDP-glucose 4-epimerase
contig00006	A_01926	69203	69571	123	+	2.32	0	0.17	0			hypothetical protein
contig00006	A_01927	69523	70104	194	+	1.47	0	0	0		mltB	Membrane-bound lytic murein transglycosylase B precursor
contig00006	A_01928	70070	70387	106	+	0	0	0	0			Putative peptidoglycan binding domain protein
contig00006	A_01929	70418	71269	284	+	0	0	0	0			GDSL-like Lipase/Acylhydrolase
contig00006	A_01930	71214	71588	125	+	0	0	0.08	0			hypothetical protein
contig00006	A_01931	71608	71850	81	-	0	0	0	0		gltB_1	Glutamate synthase [NADPH] small chain
contig00006	A_01932	71850	72269	140	-	2.04	0	0	1.03		gltB_2	Glutamate synthase [NADPH] small chain
contig00006	A_01933	72341	72646	102	+	0	0	0	0			hypothetical protein
contig00006	A_01934	72525	73034	170	-	0	0	0	0		gltB_3	Glutamate synthase [NADPH] small chain
contig00006	A_01935	73048	75153	702	-	0	0.13	0	0		gltB_4	Ferredoxin-dependent glutamate synthase 1
contig00006	A_01936	75150	76091	314	-	0	0	0	0.46		gltB_5	Ferredoxin-dependent glutamate synthase 1
contig00006	A_01937	76091	77758	556	-	0.51	0	0	0		gltB_6	Ferredoxin-dependent glutamate synthase 1
contig00006	A_01938	78216	78533	106	-	0	0	1.16	0		ibpA_1	Small heat shock protein IbpA
contig00006	A_01939	78497	78682	62	-	0	0	2.65	0			hypothetical protein
contig00006	A_01940	78822	79025	68	+	0	0	0.15	0			hypothetical protein
contig00006	A_01941	79134	79790	219	+	0	0	0.05	0		ytpA	Phospholipase YtpA
contig00006	A_01942	79778	80107	110	+	0	0	0	0			lysophospholipase L2
contig00006	A_01943	80117	80383	89	-	0	0	0	0		hisN_2	Histidinol-phosphatase
contig00006	A_01944	80388	80939	184	-	0	0	0	0		hisN_3	Histidinol-phosphatase
contig00006	A_01945	81227	81697	157	-	0	0	0.2	0			N-formylglutamate amidohydrolase
contig00006	A_01946	81694	82107	138	-	0	0	0.37	0			N-formylglutamate amidohydrolase
contig00006	A_01947	82307	82666	120	+	0	0	0.09	0		zraR_2	Transcriptional regulatory protein ZraR
contig00006	A_01948	82676	83080	135	-	0	0.67	0	0			hypothetical protein
contig00006	A_01949	83077	83622	182	-	1.57	0	0	0		nap	putative carboxylesterase nap
contig00006	A_01950	83781	84482	234	-	0	0	0.04	0			Fatty acid desaturase
contig00006	A_01952	84789	85106	106	-	0	0	0.1	0		xerD_3	Tyrosine recombinase XerD
contig00006	A_01953	85103	85813	237	-	0	0	0	0			hypothetical protein
contig00006	A_01954	85987	86271	95	-	0	0	0	0			hypothetical protein
contig00006	A_01955	86428	87105	226	-	0	0	0.05	0			Helix-turn-helix
contig00006	A_01956	87478	87789	104	+	0	0	2.36	0			hypothetical protein
contig00006	A_01957	87950	88105	52	+	0	0	3.56	0			hypothetical protein
contig00006	A_01958	88102	88305	68	+	0	0	0	0			hypothetical protein
contig00006	A_01959	88302	88550	83	+	0	0	0	0			hypothetical protein
contig00006	A_01960	88589	89164	192	+	0	0	0.16	0			hypothetical protein
contig00006	A_01961	89107	89655	183	+	0	0	0	0.79			hypothetical protein
contig00006	A_01962	89652	89792	47	+	0	0	0	0			hypothetical protein
contig00006	A_01963	89789	90139	117	+	0	0	2.28	2.47			hypothetical protein
contig00006	A_01964	90046	90486	147	-	0	0	0	0			hypothetical protein
contig00006	A_01965	90508	91299	264	+	0	0	0	0			hypothetical protein
contig00006	A_01966	91299	91469	57	+	0	0	0	0			hypothetical protein
contig00006	A_01967	91528	92067	180	+	0	0	0.06	0			hypothetical protein
contig00006	A_01968	92070	92234	55	+	0	0	0	0			hypothetical protein
contig00006	A_01969	92301	92561	87	+	0	0	0.12	0			hypothetical protein
contig00006	A_01970	92622	92936	105	+	0	0	0	1.38		dnaN_1	DNA polymerase III subunit beta
contig00006	A_01971	93241	93678	146	+	0	0	0	0		dnaN_2	DNA polymerase III subunit beta
contig00006	A_01972	93675	94265	197	+	0	0	0	0			hypothetical protein
contig00006	A_01973	94207	95154	316	+	0	0	0	0			hypothetical protein
contig00006	A_01974	95154	95819	222	+	1.28	0	0	0			hypothetical protein
contig00006	A_01975	95916	96137	74	+	0	0	0	0			hypothetical protein
contig00006	A_01976	96192	96689	166	+	0	0	0	0			hypothetical protein
contig00006	A_01977	96716	96895	60	+	0	0	0	0			hypothetical protein
contig00006	A_01978	96899	97120	74	+	0	0	0	0			hypothetical protein
contig00006	A_01979	97120	97248	43	+	0	0	0	0			hypothetical protein
contig00006	A_01980	97346	98683	446	+	0	0	0.07	0			hypothetical protein
contig00006	A_01981	98626	98844	73	+	0	0	0.42	0			hypothetical protein
contig00006	A_01982	98844	99386	181	+	0	0	0	0			NUMOD4 motif
contig00006	A_01983	99433	99792	120	+	0	0	0	0			hypothetical protein
contig00006	A_01984	99761	100156	132	+	0	0	0	1.09			hypothetical protein
contig00006	A_01985	100263	101672	470	+	0	0	0	0		hindIIIM	Modification methylase HindIII
contig00006	A_01986	101665	102537	291	+	0	0	0.07	0			hypothetical protein
contig00006	A_01987	102707	103051	115	+	0	0	0	0			hypothetical protein
contig00006	A_01988	103051	104178	376	+	0	0	0	0		hpaIIM	Modification methylase HpaII
contig00006	A_01989	104217	104564	116	+	0	0	0	0			hypothetical protein
contig00006	A_01990	104608	105123	172	+	0	0	0	0			hypothetical protein
contig00006	A_01991	105120	105725	202	+	0	0	0.05	0			hypothetical protein
contig00006	A_01992	105695	107071	459	+	0	0.2	0.27	0			hypothetical protein
contig00006	A_01993	107035	107511	159	+	0	0	0	0			hypothetical protein
contig00006	A_01994	107792	108241	150	+	0	0.61	0	0			VRR-NUC domain protein
contig00006	A_01995	108620	108796	59	+	0	0	0	0			hypothetical protein
contig00006	A_01996	108760	108975	72	+	0	0	0	0			hypothetical protein
contig00006	A_01997	108947	109150	68	+	0	0	0	0			hypothetical protein
contig00006	A_01998	109147	109344	66	+	0	0	0	0			hypothetical protein
contig00006	A_01999	109344	109697	118	+	0	0	0	0			hypothetical protein
contig00006	A_02000	109694	110059	122	+	0	0	0	0			hypothetical protein
contig00006	A_02001	110180	110440	87	+	0	0	0.24	0			hypothetical protein
contig00006	A_02002	110791	111009	73	+	0	0	0.14	0			hypothetical protein
contig00006	A_02004	111409	111606	66	+	0	0	0	0			hypothetical protein
contig00006	A_02005	111603	111914	104	+	0	0	0	0			hypothetical protein
contig00006	A_02006	112020	112406	129	+	0	0.7	0	0			hypothetical protein
contig00006	A_02007	112372	114285	638	+	0	0	0	0			Phage Terminase
contig00006	A_02008	114285	114479	65	+	0	0	0	0			hypothetical protein
contig00006	A_02009	114780	115583	268	+	0	0	0	0			Phage portal protein
contig00006	A_02010	115580	116224	215	+	0	0	0	0			Caudovirus prohead protease
contig00006	A_02011	116334	117626	431	+	0	0	0.02	0			Phage capsid family protein
contig00006	A_02012	117679	117858	60	+	0	0	0	0			hypothetical protein
contig00006	A_02013	117858	118403	182	+	0	0	0	0			Phage gp6-like head-tail connector protein
contig00006	A_02014	118400	118732	111	+	0	0	0	0			Phage head-tail joining protein
[truncated: 5,374 more rows]

## Sheet: B
						10°C		25°C
contig	locus tag	start	end	length (aa)	strand	T1	T2	T1	T2		gene	product
contig00001	B_00001	103	408	102	-	0	0	0	0		gpmI_1	2,3-bisphosphoglycerate-independent phosphoglycerate mutase
contig00001	B_00002	389	1597	403	-	0	0.06	0	0.1		gpmI_2	2,3-bisphosphoglycerate-independent phosphoglycerate mutase
contig00001	B_00003	1673	2194	174	-	0	0	0	0			Carboxymuconolactone decarboxylase family protein
contig00001	B_00004	2397	2714	106	-	0	0	0	0.2		rlmH	Ribosomal RNA large subunit methyltransferase H
contig00001	B_00005	2740	2868	43	-	0	0	0	0			hypothetical protein
contig00001	B_00006	2884	3249	122	-	0	0	0.08	0		rsfS	Ribosomal silencing factor RsfS
contig00001	B_00007	3426	4784	453	-	0	0	0	0			putative MscS family protein.1 precursor
contig00001	B_00008	5063	6472	470	+	0.35	0	0.13	0.27		leuC	3-isopropylmalate dehydratase large subunit
contig00001	B_00009	6485	7090	202	+	0	0	0	0.1		leuD	3-isopropylmalate dehydratase small subunit
contig00001	B_00010	7344	7922	193	+	0	0	0	0			hypothetical protein
contig00001	B_00011	7865	8185	107	+	0	0	0	0			hypothetical protein
contig00001	B_00012	8182	8511	110	+	0	0	0	0			hypothetical protein
contig00001	B_00013	8549	9274	242	+	0	0	0	0			hypothetical protein
contig00001	B_00014	9334	10437	368	+	0	0	0.03	0.06		leuB	3-isopropylmalate dehydrogenase
contig00001	B_00015	10500	10760	87	+	0	0	0	0			hypothetical protein
contig00001	B_00016	10648	11646	333	-	0	0	0	0			Na+/Pi-cotransporter
contig00001	B_00017	11601	12029	143	-	0	0	0	0			Na+/Pi-cotransporter
contig00001	B_00019	12312	12767	152	-	0	0	0	0			Cytochrome c-551 precursor
contig00001	B_00020	13382	13810	143	+	0	0	0	0			hypothetical protein
contig00001	B_00021	13814	14032	73	+	0	0	0	0.29			hypothetical protein
contig00001	B_00022	14268	14810	181	+	0	0	0	0		der_1	GTPase Der
contig00001	B_00023	14852	15829	326	+	0.25	0	0	0			hypothetical protein
contig00001	B_00024	15834	16175	114	+	0	0	0	0			hypothetical protein
contig00001	B_00025	16166	17452	429	+	0.19	0.06	0	0			hypothetical protein
contig00001	B_00026	17628	17882	85	+	0	0	0	0			hypothetical protein
contig00001	B_00027	17889	18512	208	+	0	0	0	0			hypothetical protein
contig00001	B_00028	18587	18796	70	+	0	0	0	0			hypothetical protein
contig00001	B_00029	18873	20906	678	+	0	0	0.01	0		der_2	GTPase Der
contig00001	B_00030	20903	22216	438	+	0	0	0	0			Dynamin family protein
contig00001	B_00031	22556	22798	81	+	0	0	0	0			hypothetical protein
contig00001	B_00032	23041	24633	531	+	0	0	0	0		pkn6	Serine/threonine-protein kinase pkn6
contig00001	B_00033	24831	25757	309	+	0	0	0	0			hypothetical protein
contig00001	B_00034	25760	26545	262	+	0.31	0	0	0		pstP	PP2C-family Ser/Thr phosphatase
contig00001	B_00035	26579	27235	219	+	0	0	0	0			LysM domain/BON superfamily protein
contig00001	B_00036	27232	27699	156	+	0	0	0	0			Bacterial extracellular solute-binding proteins, family 3
contig00001	B_00037	27705	27839	45	+	0	0	0	0			hypothetical protein
contig00001	B_00038	27879	28988	370	+	0	0	0	0			LysM domain/BON superfamily protein
contig00001	B_00039	29063	29467	135	-	0	0	0	0			CBS domain protein
contig00001	B_00040	29467	29820	118	-	0	0	0	0			hypothetical protein
contig00001	B_00041	29810	30988	393	-	0	0	0.03	0.11			hypothetical protein
contig00001	B_00042	31503	32870	456	-	0.18	0.05	0.04	0.09		ald_1	3-succinoylsemialdehyde-pyridine dehydrogenase
contig00001	B_00043	32824	32943	40	-	2.06	0	0	0			hypothetical protein
contig00001	B_00044	33117	33305	63	-	0	0	0	0			hypothetical protein
contig00001	B_00045	33311	33517	69	-	0	0	0	0			FAD-dependent oxidoreductase
contig00001	B_00046	33583	34131	183	-	0	0	0.05	0.11		mhpA	3-(3-hydroxy-phenyl)propionate/3-hydroxycinnamic acid hydroxylase
contig00001	B_00047	34128	34742	205	-	0	0	0	0		pnpA	Para-nitrophenol 4-monooxygenase
contig00001	B_00048	35002	35952	317	-	0	0	0.09	0.33		blm	Beta-lactamase 2 precursor
contig00001	B_00049	35958	36152	65	-	0	0	0	0			hypothetical protein
contig00001	B_00050	36118	36420	101	-	0	0	0	0			hypothetical protein
contig00001	B_00051	36498	36971	158	-	0	0	0	0			Fumarylacetoacetate (FAA) hydrolase family protein
contig00001	B_00052	36968	37756	263	-	0	0	0	0			Fumarylacetoacetate (FAA) hydrolase family protein
contig00001	B_00053	37764	38243	160	-	0	0	0	0		nagL_1	Maleylpyruvate isomerase
contig00001	B_00054	38207	38404	66	-	0	0	0	0		nagL_2	Maleylpyruvate isomerase
contig00001	B_00055	38401	39054	218	-	0	0	0.05	1.06		hmgA_1	Homogentisate 1,2-dioxygenase
contig00001	B_00056	39146	39622	159	-	0	0	0.06	0.26		hmgA_2	Homogentisate 1,2-dioxygenase
contig00001	B_00057	39619	39783	55	-	0	0	0	0			hypothetical protein
contig00001	B_00058	39941	40774	278	+	0	0	0	0		motB_1	Motility protein B
contig00001	B_00059	40890	41960	357	+	0	0	0	0		flgE_1	Flagellar hook protein FlgE
contig00001	B_00060	41933	42196	88	+	0	0	0	0		flgE_2	Flagellar hook protein FlgE
contig00001	B_00061	42221	43498	426	+	0.19	0	0	0		flgK	Flagellar hook-associated protein 1
contig00001	B_00062	43548	43679	44	+	0	0	0	0			flagellar hook-associated protein FlgK
contig00001	B_00063	43690	44700	337	+	0	0	0	0			flagellar hook-associated protein FlgL
contig00001	B_00064	44697	45800	368	+	0	0	0	0		flgI	Flagellar P-ring protein precursor
contig00001	B_00065	45816	46622	269	-	0.3	0	0	0		fabH_1	3-oxoacyl-[acyl-carrier-protein] synthase 3
contig00001	B_00066	46589	46942	118	-	0	0	0	0			3-oxoacyl-(acyl carrier protein) synthase III
contig00001	B_00067	47022	47333	104	-	0	0	0	0		rluA_1	Ribosomal large subunit pseudouridine synthase A
contig00001	B_00068	47330	47668	113	-	0	0	0	0		rluA_2	Ribosomal large subunit pseudouridine synthase A
contig00001	B_00069	47705	48361	219	-	0	0	0	0			EamA-like transporter family protein
contig00001	B_00070	48343	48606	88	-	0	0	0	0			hypothetical protein
contig00001	B_00071	48757	49284	176	-	0	0	0.06	0		mlr_1	4-methylaminobutanoate oxidase (formaldehyde-forming)
contig00001	B_00072	49355	49828	158	-	0	0	0	0		mlr_2	4-methylaminobutanoate oxidase (formaldehyde-forming)
contig00001	B_00073	49847	51145	433	-	0	0	0	0		mlr_3	4-methylaminobutanoate oxidase (formaldehyde-forming)
contig00001	B_00074	51230	52048	273	-	0	0	0	0		cdhR_1	HTH-type transcriptional regulator CdhR
contig00001	B_00075	52267	53241	325	-	0	0	0	0		mlr_4	4-methylaminobutanoate oxidase (formaldehyde-forming)
contig00001	B_00076	53234	54712	493	-	0.17	0	0	0		mlr_5	4-methylaminobutanoate oxidase (formaldehyde-forming)
contig00001	B_00077	54812	55132	107	-	0	0	0	0			Cupin domain protein
contig00001	B_00078	55545	55922	126	-	0	0	0	0		msrC	Free methionine-R-sulfoxide reductase
contig00001	B_00079	56160	57227	356	-	0	0	0.03	0.12		thlA	Acetyl-CoA acetyltransferase
contig00001	B_00080	57439	57786	116	+	0	0	0	0		rsbV	Anti-sigma-B factor antagonist
contig00001	B_00081	57906	58268	121	+	0	0	0	0		btrW	Serine/threonine-protein kinase BtrW
contig00001	B_00082	58362	58688	109	-	0	0	0	0		hspQ	Heat shock protein HspQ
contig00001	B_00083	58906	59481	192	+	0	0	0	0			hypothetical protein
contig00001	B_00084	59530	60135	202	-	0	0	0	0		lolA	Outer-membrane lipoprotein carrier protein
contig00001	B_00085	60240	60587	116	-	0	0	0	0		yabJ_1	Enamine/imine deaminase
contig00001	B_00086	60682	62919	746	-	0	0	0.03	0		ftsK	DNA translocase FtsK
contig00001	B_00087	63339	63605	89	-	0	0	0	0			hypothetical protein
contig00001	B_00088	63618	64253	212	-	0	0.35	0	0		dapL_1	LL-diaminopimelate aminotransferase
contig00001	B_00089	64201	64800	200	-	0	0	0	0		dapL_2	LL-diaminopimelate aminotransferase
contig00001	B_00090	64931	65884	318	-	0	0	0	0		gatA_1	Glutamyl-tRNA(Gln) amidotransferase subunit A
contig00001	B_00091	65904	66260	119	-	0	0	0.17	0			hypothetical protein
contig00001	B_00092	66311	67588	426	+	0	0	0	0		ubiH	2-octaprenyl-6-methoxyphenol hydroxylase
contig00002	B_00093	376	585	70	-	0	0	0	0		bkdA2	2-oxoisovalerate dehydrogenase subunit beta
contig00002	B_00094	596	1192	199	-	0.41	0	0.05	0.11		bfmBAB_1	2-oxoisovalerate dehydrogenase subunit beta
contig00002	B_00095	1165	1482	106	-	0	0	0.09	0			pyruvate dehydrogenase subunit beta
contig00002	B_00096	1451	1708	86	-	1.91	0	0.23	0		pdhC_1	Dihydrolipoyllysine-residue acetyltransferase component of pyruvate dehydrogenase complex
contig00002	B_00097	1730	2731	334	-	0	0	0.03	0.38		acoA_1	Acetoin:2,6-dichlorophenolindophenol oxidoreductase subunit alpha
contig00002	B_00098	2909	3211	101	-	0	0	0	0			Septum formation initiator
contig00002	B_00099	3395	4150	252	-	0	0	0.04	0.17		fda_1	Fructose-bisphosphate aldolase class 1
contig00002	B_00100	4138	4287	50	-	0	0	0	0		fda_2	Fructose-bisphosphate aldolase class 1
contig00002	B_00101	4512	4682	57	-	0	0	0	0			Hemin uptake protein hemP
contig00002	B_00102	4679	4804	42	-	0	0	0	0			hypothetical protein
contig00002	B_00103	5041	6183	381	-	0	0	0.03	0		pgk	Phosphoglycerate kinase
contig00002	B_00104	6347	6847	167	+	0	0	0.06	0.25			Peptidyl-prolyl cis-trans isomerase cyp18
contig00002	B_00105	6840	7394	185	+	0	0	0	0			Putative peptidyl-prolyl cis-trans isomerase
contig00002	B_00106	7582	7887	102	+	0	0	0	0			hypothetical protein
contig00002	B_00107	7892	8497	202	+	0.41	0	0.1	0			hypothetical protein
contig00002	B_00108	8386	9345	320	-	0	0	0	0		proC_1	Pyrroline-5-carboxylate reductase
contig00002	B_00109	9426	10277	284	-	0	0	0	0.22		trpE_1	Anthranilate synthase component 1
contig00002	B_00110	10225	10539	105	-	0.78	0	0	0			hypothetical protein
contig00002	B_00111	10536	10685	50	-	0	0	0	0			hypothetical protein
contig00002	B_00112	10691	10939	83	-	0	0	0	0		trpE_2	Anthranilate synthase component 1
contig00002	B_00113	11160	12800	547	-	0	0	0	0		ppiD	Peptidyl-prolyl cis-trans isomerase D
contig00002	B_00114	12882	14060	393	-	0.21	0	0	0.05		aspC_1	Aspartate aminotransferase
contig00002	B_00115	14287	15543	419	-	0	0	0.02	0.05		tyrS	Tyrosine--tRNA ligase
contig00002	B_00116	15620	16210	197	+	0	0	0	0		anmK_1	Anhydro-N-acetylmuramic acid kinase
contig00002	B_00117	16125	16487	121	-	0	0	0.08	0			hypothetical protein
contig00002	B_00118	16547	16747	67	+	0	0	0	0		anmK_2	Anhydro-N-acetylmuramic acid kinase
contig00002	B_00119	16757	16864	36	-	0	0	0	0			hypothetical protein
contig00002	B_00120	16861	17097	79	-	0	0	0	0			hypothetical protein
contig00002	B_00121	17159	17392	78	-	0	0	0	0			hypothetical protein
contig00002	B_00122	17349	18197	283	-	0	0	0	0		pepQ	Xaa-Pro dipeptidase
contig00002	B_00123	18164	18958	265	-	0.31	0	0	0			hypothetical protein
contig00002	B_00124	18983	20932	650	-	0	0.04	0.05	0.13		cobT	Aerobic cobaltochelatase subunit CobT
contig00002	B_00125	20975	21256	94	-	0	0	0	0			hypothetical protein
contig00002	B_00126	21344	21709	122	-	0	0	0.08	0		cobS_1	Aerobic cobaltochelatase subunit CobS
contig00002	B_00127	21679	22329	217	-	0.38	0.23	0.32	0.48		cobS_2	Aerobic cobaltochelatase subunit CobS
contig00002	B_00128	22576	23202	209	-	0	0	0	0		dnaJ_1	Chaperone protein DnaJ
contig00002	B_00129	23279	23536	86	+	0	0	0	0			transcriptional regulator BolA
contig00002	B_00130	23546	23857	104	-	0	0	0	0			hypothetical protein
contig00002	B_00131	23965	24636	224	-	0	0	0	0			hypothetical protein
contig00002	B_00132	24584	25744	387	-	0	0	0.03	0		yhbU	putative protease YhbU precursor
contig00002	B_00133	25810	26589	260	-	0	0	0.08	0.24		gatB_1	Aspartyl/glutamyl-tRNA(Asn/Gln) amidotransferase subunit B
contig00002	B_00134	26678	27322	215	-	0	0.23	0.05	0.29		gatB_2	Aspartyl/glutamyl-tRNA(Asn/Gln) amidotransferase subunit B
contig00002	B_00135	27650	28246	199	+	0	0	0	0			hypothetical protein
contig00002	B_00136	28362	29309	316	-	0.26	0	0	0		pepN_1	Aminopeptidase N
contig00002	B_00137	29306	29929	208	-	0	0	0.05	0.1		pepN_2	Aminopeptidase N
contig00002	B_00138	29901	30191	97	-	0	0	0.1	0.22		pepN_3	Aminopeptidase N
contig00002	B_00139	30188	30466	93	-	0	0	0	0		pepN_4	Aminopeptidase N
contig00002	B_00140	30466	30771	102	-	0	0	0	0		pepN_5	Aminopeptidase N
contig00002	B_00141	31075	31569	165	+	0	0	0.12	0		glcB_1	Malate synthase G
contig00002	B_00142	31566	32156	197	+	0	0	0.05	0.11		glcB_2	Malate synthase G
contig00002	B_00143	32098	32427	110	+	0	0	0.18	0		glcB_3	Malate synthase G
contig00002	B_00144	32424	33173	250	+	1.31	0	0.16	0		glcB_4	Malate synthase G
contig00002	B_00145	33182	33358	59	+	0	0	0	0			hypothetical protein
contig00002	B_00146	33375	33611	79	+	0	0	0	0			hypothetical protein
contig00002	B_00147	33718	34473	252	+	0.33	0	0.08	0		puuD	Gamma-glutamyl-gamma-aminobutyrate hydrolase PuuD
contig00002	B_00148	34607	34948	114	-	0	0	0	0			hypothetical protein
contig00002	B_00149	34969	36813	615	-	0	0	0	0			hypothetical protein
contig00002	B_00150	37144	38097	318	-	0	0	0	0		aspC_2	Aspartate aminotransferase
contig00002	B_00151	38045	38287	81	-	0	0	0	0			aspartate aminotransferase
contig00002	B_00152	38541	39185	215	+	0	0	0	0			DSBA-like thioredoxin domain protein
contig00002	B_00153	39155	39322	56	+	0	0	0	0			DSBA-like thioredoxin domain protein
contig00002	B_00154	39660	40757	366	+	0	0	0.03	0		amiA	N-acetylmuramoyl-L-alanine amidase AmiA precursor
contig00002	B_00155	40829	41728	300	-	0	0	0	0		gdhA_1	Glutamate dehydrogenase
contig00002	B_00156	41716	42258	181	-	0	0	0	0		gdhA_2	Glutamate dehydrogenase
contig00002	B_00157	42650	44524	625	+	0	0	0.03	0			hypothetical protein
contig00002	B_00158	44590	44886	99	+	0	0	0	0			TadE-like protein
contig00002	B_00159	44886	45140	85	+	0	0	0	0			hypothetical protein
contig00002	B_00160	45165	45815	217	+	0	0	0	0			hypothetical protein
contig00002	B_00161	45948	46859	304	+	0	0	0.03	0		yhhW	Quercetin 2,3-dioxygenase
contig00002	B_00162	47190	47525	112	+	0	0	0	0			hypothetical protein
contig00002	B_00163	47621	48883	421	+	0	0.12	0.02	0.65		pntA_1	NAD(P) transhydrogenase subunit alpha
contig00002	B_00164	48838	49143	102	+	0	0	0	0.41		pntA_2	NAD(P) transhydrogenase subunit alpha
contig00002	B_00165	49143	49271	43	+	0	0	0	1.48		pntA_3	NAD(P) transhydrogenase subunit alpha
contig00002	B_00166	49285	50730	482	+	0.51	0.1	0.14	0.91		pntB	NAD(P) transhydrogenase subunit beta
contig00002	B_00167	50727	51362	212	-	0	0	0	0.3			Major Facilitator Superfamily protein
contig00002	B_00168	51305	52084	260	-	0	0	0	0		mdtG	Multidrug resistance protein MdtG
contig00002	B_00169	52154	52411	86	-	0	0	0	0		csoR_1	Copper-sensing transcriptional repressor CsoR
contig00002	B_00170	52522	52968	149	+	0	0	0	0			EamA-like transporter family protein
contig00002	B_00171	52934	53440	169	+	0	0	0	0			EamA-like transporter family protein
contig00002	B_00172	53621	54124	168	+	0	0	0	0		ftsW_1	Lipid II flippase FtsW
contig00002	B_00173	54121	54657	179	+	0	0	0	0		ftsW_2	Lipid II flippase FtsW
contig00002	B_00174	54654	54791	46	+	0	0	0.22	0		ftsW_3	Lipid II flippase FtsW
contig00002	B_00175	54788	55357	190	+	0	0	0.05	0		murG_1	UDP-N-acetylglucosamine--N-acetylmuramyl-(pentapeptide) pyrophosphoryl-undecaprenol N-acetylglucosamine transferase
contig00002	B_00176	55373	55885	171	+	0	0	0	0		murG_2	UDP-N-acetylglucosamine--N-acetylmuramyl-(pentapeptide) pyrophosphoryl-undecaprenol N-acetylglucosamine transferase
contig00002	B_00177	55910	57031	374	+	0.22	0	0.03	0.06		murC	UDP-N-acetylmuramate--L-alanine ligase
contig00002	B_00178	57744	58007	88	+	0	0	0	0			hypothetical protein
contig00002	B_00179	58019	58393	125	+	0.66	0.59	0	0			putative fructoselysine transporter
contig00002	B_00180	58390	58608	73	+	0	0	0	0			hypothetical protein
contig00002	B_00181	58605	58844	80	+	1.03	0	0.12	0			hypothetical protein
contig00002	B_00182	58897	59097	67	+	0	0	0	0			hypothetical protein
contig00002	B_00183	59084	60016	311	+	0	0	0	0		murB	UDP-N-acetylenolpyruvoylglucosamine reductase
contig00002	B_00184	60229	61044	272	+	0	0	0	0.15		ddl	D-alanine--D-alanine ligase
contig00003	B_00185	153	1067	305	+	0	0	0.06	0.07		ylxH	Flagellum site-determining protein YlxH
contig00003	B_00186	1724	2227	168	+	0	0	0	0.13		mraZ	Protein MraZ
contig00003	B_00187	2229	3239	337	+	0	0	0	0.06		rsmH	Ribosomal RNA small subunit methyltransferase H
contig00003	B_00188	3369	3581	71	+	0	0	0.14	0			hypothetical protein
contig00003	B_00189	3578	5140	521	+	0	0	0	0		ftsI	Peptidoglycan synthase FtsI
contig00003	B_00190	5406	5936	177	+	0	0	0	0		murE_1	UDP-N-acetylmuramoyl-L-alanyl-D-glutamate--2,6-diaminopimelate ligase
contig00003	B_00191	6155	6895	247	+	0	0	0	0		murE_2	UDP-N-acetylmuramoyl-L-alanyl-D-glutamate--2,6-diaminopimelate ligase
contig00003	B_00192	6892	8307	472	+	0.17	0	0	0		murF	UDP-N-acetylmuramoyl-tripeptide--D-alanyl-D-alanine ligase
contig00003	B_00193	8328	9410	361	+	0.23	0	0	0.12		mraY	Phospho-N-acetylmuramoyl-pentapeptide-transferase
contig00003	B_00194	9511	10554	348	+	0	0	0	0		murD_1	UDP-N-acetylmuramoylalanine--D-glutamate ligase
contig00003	B_00195	10641	11033	131	+	0	0	0	0		murD_2	UDP-N-acetylmuramoylalanine--D-glutamate ligase
contig00003	B_00196	11030	11293	88	+	0	0	0	0			hypothetical protein
contig00003	B_00197	11362	12315	318	+	0	0	0.03	0			hypothetical protein
contig00003	B_00198	12248	13312	355	-	0	0	0	0			putative inner membrane protein
contig00003	B_00199	13508	13768	87	-	0	0	0	0		gsiD_1	Glutathione transport system permease protein GsiD
contig00003	B_00200	13975	14409	145	-	0	0	0	0		dppC	Dipeptide transport system permease protein DppC
contig00003	B_00201	14402	14950	183	-	0	0	0	0		dppB_1	Dipeptide transport system permease protein DppB
contig00003	B_00202	15483	16007	175	-	0	0	0	0			hypothetical protein
contig00003	B_00203	16100	17191	364	-	0	0	0	0		gsiB_1	Glutathione-binding protein GsiB precursor
contig00003	B_00204	17569	18456	296	+	0	0	0	0		yxeP_1	putative hydrolase YxeP
contig00003	B_00205	18580	18732	51	+	0	0	0	0			hypothetical protein
contig00003	B_00206	18811	19221	137	-	0	0	0	0		moaA_1	Cyclic pyranopterin monophosphate synthase
contig00003	B_00207	19252	19512	87	-	0	0	0.11	0.24		moaA_2	Cyclic pyranopterin monophosphate synthase
contig00003	B_00208	19481	19819	113	-	0	0	0	0.19		moaA_3	Cyclic pyranopterin monophosphate synthase
contig00003	B_00209	19914	20378	155	+	0	0	0	0			hypothetical protein
contig00003	B_00210	20375	21517	381	+	0	0	0	0		acsA_1	Acetyl-coenzyme A synthetase
contig00003	B_00211	22044	22811	256	-	0	0	0	0			DNA alkylation repair enzyme
contig00003	B_00212	22808	23200	131	-	0	0	0.15	0		nodM_1	Glutamine--fructose-6-phosphate aminotransferase [isomerizing]
contig00003	B_00213	23185	23307	41	-	0	0	0	0			hypothetical protein
contig00003	B_00214	23307	23870	188	-	0	0.13	0	0		nodM_2	Glutamine--fructose-6-phosphate aminotransferase [isomerizing]
contig00003	B_00215	23822	24628	269	-	0.3	0	0.04	0		nodM_3	Glutamine--fructose-6-phosphate aminotransferase [isomerizing]
contig00003	B_00216	24631	25233	201	-	0	0	0.05	0		glmU_1	Bifunctional protein GlmU
contig00003	B_00217	25230	25985	252	-	0	0	0	0		glmU_2	Bifunctional protein GlmU
contig00003	B_00218	26117	26263	49	+	0	0	0	0		gph_1	Phosphoglycolate phosphatase
contig00003	B_00219	26248	26763	172	+	0	0	0	0		gph_2	Phosphoglycolate phosphatase
contig00003	B_00220	26845	27186	114	+	0	0	0	0			hypothetical protein
contig00003	B_00221	27141	27803	221	+	0	0	0	0		rifK	3-amino-5-hydroxybenzoate synthase
contig00003	B_00222	27755	28051	99	+	0	0	0	0			hypothetical protein
contig00003	B_00223	28204	29364	387	+	0	0	0.03	0.05		acdA_1	Acyl-CoA dehydrogenase
contig00003	B_00224	29364	29855	164	+	0	0	0	0			hypothetical protein
contig00003	B_00225	29903	30139	79	+	0	0	0	0			hypothetical protein
contig00003	B_00226	30141	31232	364	+	0	0	0.11	0.06			Methylmalonyl-CoA carboxyltransferase 12S subunit
contig00003	B_00227	31232	31507	92	+	0	0	0	0			Carboxyl transferase domain protein
contig00003	B_00228	31511	31951	147	+	0	0	0	0		nuc	Thermonuclease precursor
contig00003	B_00229	32022	32147	42	+	0	0	0	0		cfiB_1	2-oxoglutarate carboxylase small subunit
contig00003	B_00230	32150	33961	604	+	0	0	0	0.03		accA1_1	Acetyl-/propionyl-coenzyme A carboxylase alpha chain
contig00003	B_00231	33958	34536	193	+	0	0	0	0			putative S-transferase
contig00003	B_00232	34641	35411	257	+	0	0	0	0		yngG	Hydroxymethylglutaryl-CoA lyase YngG
contig00003	B_00233	35566	36345	260	+	0	0	0	0		echA8_1	putative enoyl-CoA hydratase echA8
contig00003	B_00234	36363	36728	122	+	0	0	0	0			hypothetical protein
contig00003	B_00235	37040	37405	122	+	0	0	0.08	0.17		ndhC	NAD(P)H-quinone oxidoreductase subunit 3
contig00003	B_00236	37396	37929	178	+	0.46	0	0.28	0.47		nuoB	NADH-quinone oxidoreductase subunit B
contig00003	B_00237	37933	38544	204	+	0	0	0.05	0.1		nqo5	NADH-quinone oxidoreductase chain 5
contig00003	B_00238	38653	39408	252	+	0	0	0	0			hypothetical protein
contig00003	B_00239	39408	40418	337	+	0	0	0.09	0.56		nuoD	NADH-quinone oxidoreductase subunit D
contig00003	B_00240	40357	40626	90	+	0	0	0	0.23		nqo4	NADH-quinone oxidoreductase subunit 4
contig00003	B_00241	40626	41783	386	+	0.21	0.06	0.08	0.05		nqo2	NADH-quinone oxidoreductase chain 2
contig00003	B_00242	41793	41930	46	+	0	0	0	0			hypothetical protein
contig00003	B_00243	42023	42649	209	+	0	0	0	0.3		nqo1_1	NADH-quinone oxidoreductase chain 1
contig00003	B_00244	42646	43320	225	+	0	0.11	0	0.09		nqo1_2	NADH-quinone oxidoreductase chain 1
contig00003	B_00245	43530	43889	120	+	0	0	0	0			hypothetical protein
contig00003	B_00246	43902	45569	556	+	0.15	0	0	0.19		nqo3_1	NADH-quinone oxidoreductase chain 3
contig00003	B_00247	45554	45970	139	+	0	0	0	0		nqo3_2	NADH-quinone oxidoreductase chain 3
contig00003	B_00248	46007	46207	67	+	0	0	0	0.31		nuoH_1	NADH-quinone oxidoreductase subunit H
contig00003	B_00249	46180	46473	98	+	0	0	0.1	0		nuoH_2	NADH-quinone oxidoreductase subunit H
contig00003	B_00250	46534	47046	171	+	0	0	0	0.12		nuoH_3	NADH-quinone oxidoreductase subunit H
contig00003	B_00251	47050	47547	166	+	0	0	0.06	0.38		nuoI	NADH-quinone oxidoreductase subunit I
contig00003	B_00252	47552	47959	136	+	0	0	0	0			Carboxymuconolactone decarboxylase family protein
contig00003	B_00253	47956	48570	205	+	0	0	0.05	0.21		nuoJ	NADH-quinone oxidoreductase subunit J
contig00003	B_00254	48639	48944	102	+	0	0	0	0		nuoK	NADH-quinone oxidoreductase subunit K
contig00003	B_00255	48951	49415	155	+	0	0	0.13	0		nuoL_1	NADH-quinone oxidoreductase subunit L
contig00003	B_00256	49388	50290	301	+	0	0	0.1	0.28		nuoL_2	NADH-quinone oxidoreductase subunit L
contig00003	B_00257	50242	51108	289	+	0	0	0	0.15			NADH:ubiquinone oxidoreductase subunit L
contig00003	B_00258	51108	52652	515	+	0.16	0	0.12	0.16		nuoM	NADH-quinone oxidoreductase subunit M
contig00003	B_00259	52665	52817	51	+	0	0	0	0		nuoN_1	NADH-quinone oxidoreductase subunit N
contig00003	B_00260	52817	53704	296	+	0	0	0.03	0		nuoN_2	NADH-quinone oxidoreductase subunit N
contig00003	B_00261	53643	53894	84	+	0	0	0	0		nuoN_3	NADH-quinone oxidoreductase subunit N
contig00003	B_00262	53867	54100	78	+	0	0	0	0		nuoN_4	NADH-quinone oxidoreductase subunit N
contig00003	B_00263	54425	54886	154	+	0	0.16	0	0		birA	Bifunctional ligase/repressor BirA
contig00003	B_00264	54870	55592	241	+	0	0.1	0	0		coaX	Type III pantothenate kinase
contig00003	B_00265	55621	55887	89	-	0	0	0	0			hypothetical protein
contig00004	B_00266	135	866	244	+	0	0	0	0		dcsD_1	hypothetical protein
contig00004	B_00267	1094	3451	786	+	0	0	0	0			Putative HTH-type transcriptional regulatorc/MT0914
contig00004	B_00268	3486	3602	39	+	0	0	0	0			hypothetical protein
contig00004	B_00269	3684	4952	423	-	0	0	0	0		yhjX	putative MFS-type transporter YhjX
contig00004	B_00270	5420	5650	77	-	1.07	1.6	0	0		lrp_1	Leucine-responsive regulatory protein
contig00004	B_00271	5886	7088	401	+	0	0	0	0		mdeA_1	Methionine gamma-lyase
contig00004	B_00272	7099	7884	262	+	0	0	0	0		aceE_1	Pyruvate dehydrogenase E1 component
contig00004	B_00273	7958	8542	195	+	0	0	0	0			hypothetical protein
contig00004	B_00274	8554	8778	75	+	0	0	0	0			hypothetical protein
contig00004	B_00275	8784	9107	108	+	0	0	0	0			hypothetical protein
contig00004	B_00276	9104	9493	130	+	0	0	0	0.16			hypothetical protein
contig00004	B_00277	10013	10807	265	-	0	0	0	0			PBP superfamily domain protein
contig00004	B_00278	10804	11517	238	-	0	0	0	0		artM	Arginine transport ATP-binding protein ArtM
contig00004	B_00279	11514	12215	234	-	0	0	0.04	0		cysW	Sulfate transport system permease protein CysW
contig00004	B_00280	12256	12570	105	+	0	0	0	0			hypothetical protein
contig00004	B_00281	12782	14155	458	-	0	0	0.02	0		tpa_1	Taurine--pyruvate aminotransferase
contig00004	B_00282	14183	15205	341	-	0	0.07	0	0		gabD_1	Succinate-semialdehyde dehydrogenase [NADP(+)] GabD
contig00004	B_00283	15175	15657	161	-	0	0	0	0		gabD_2	Succinate-semialdehyde dehydrogenase [NADP(+)] GabD
contig00004	B_00284	15740	16228	163	-	0	0	0	0		lrp_2	Leucine-responsive regulatory protein
contig00004	B_00285	16233	16616	128	-	0	0	0	0		ala_1	Alanine dehydrogenase
contig00004	B_00286	16884	17216	111	-	0	0	0	0		ala_2	Alanine dehydrogenase
contig00004	B_00287	17206	18213	336	-	0	0	0.03	0		psdht_1	Phenylserine dehydratase
contig00004	B_00288	18489	19235	249	+	0	0	0	0			Creatinase
contig00004	B_00289	19195	19665	157	+	0	0	0	0			Creatinase
contig00004	B_00290	19676	19807	44	+	0	0	0	0			hypothetical protein
contig00004	B_00291	19902	20741	280	+	0	0	0.04	0		argE_1	Acetylornithine deacetylase
contig00004	B_00292	20707	20832	42	+	0	0	0	0		argE_2	Acetylornithine deacetylase
contig00004	B_00293	21216	21611	132	+	0	0	0.08	0			FCD domain protein
contig00004	B_00294	21976	22863	296	+	0	0	0	0		mdoB_1	Phosphoglycerol transferase I
contig00004	B_00295	22823	23311	163	+	0	0.15	0	0		mdoB_2	Phosphoglycerol transferase I
contig00004	B_00296	23295	24449	385	+	0	0	0	0			hypothetical protein
contig00004	B_00297	24499	25056	186	-	0	0	0	0		envZ_1	Osmolarity sensor protein EnvZ
contig00004	B_00298	25104	26690	529	-	0	0	0.02	0		ompR_1	Transcriptional regulatory protein OmpR
contig00004	B_00299	26911	27522	204	+	0	0	0	0			putative sugar-binding periplasmic protein precursor
contig00004	B_00300	27488	27934	149	+	0	0	0.07	0			putative sugar-binding periplasmic protein precursor
contig00004	B_00301	27936	28157	74	+	0	0	0	0			putative sugar-binding periplasmic protein precursor
contig00004	B_00302	28221	28421	67	+	0	0	0	0.31			hypothetical protein
contig00004	B_00303	28418	28663	82	+	0	0	0	0			hypothetical protein
contig00004	B_00304	28618	29091	158	+	0	0.16	0	0		lacF_1	Lactose transport system permease protein LacF
contig00004	B_00305	29084	29980	299	+	0	0	0	0		araQ_1	L-arabinose transport system permease protein AraQ
contig00004	B_00306	30221	31081	287	+	0	0	0.07	0		ugpC_1	sn-glycerol-3-phosphate import ATP-binding protein UgpC
contig00004	B_00307	31078	31998	307	+	0.27	0	0	0		glk_1	Glucokinase
contig00004	B_00308	32019	32717	233	-	0	0	0	0			transcriptional activator FtrB
contig00004	B_00309	32994	33977	328	+	0	0	0	0		narT	putative nitrate transporter NarT
contig00004	B_00310	33977	34405	143	+	0	0	0	0			Major Facilitator Superfamily protein
contig00004	B_00311	34472	35611	380	+	0	0	0.08	0		narK_1	Nitrate/nitrite transporter NarK
contig00004	B_00312	35611	35973	121	+	0	0	0	0		narK_2	Nitrate/nitrite transporter NarK
contig00004	B_00313	36147	36737	197	+	0	0	0	0		narG_1	Respiratory nitrate reductase 1 alpha chain
contig00004	B_00314	36734	39106	791	+	0.1	0	0.33	0.27		narZ	Respiratory nitrate reductase 2 alpha chain
contig00004	B_00315	39058	39885	276	+	0	0	0.07	0.08		narG_2	Respiratory nitrate reductase 1 alpha chain
contig00004	B_00316	39882	41405	508	+	0.16	0.05	0.1	0		narH	Respiratory nitrate reductase 1 beta chain
contig00004	B_00317	41405	42139	245	+	0	0	0	0		narJ	Nitrate reductase molybdenum cofactor assembly chaperone NarJ
contig00004	B_00318	42443	42829	129	+	0	0	0	0		narV	Respiratory nitrate reductase 2 gamma chain
contig00004	B_00319	43227	43637	137	+	0	0	0	0		prsA3	Foldase protein PrsA 3 precursor
contig00004	B_00320	43672	44190	173	+	0	0	0	0			hypothetical protein
contig00004	B_00321	44097	45188	364	-	0	0	0	0			hypothetical protein
contig00004	B_00322	45315	46421	369	+	0	0	0.03	0		mmgC_1	Acyl-CoA dehydrogenase
contig00004	B_00323	46733	47299	189	+	0	0	0	0			hypothetical protein
contig00004	B_00324	47247	47567	107	+	0	0	0.19	0			hypothetical protein
contig00004	B_00325	47564	48058	165	-	0	0	0.06	0		iclR_1	Acetate operon repressor
contig00004	B_00326	48021	48410	130	-	0	0	0	0		iclR_2	Acetate operon repressor
contig00004	B_00327	48577	49323	249	+	0	0	0	0			Soluble hydrogenase 42 kDa subunit
contig00004	B_00328	49323	49769	149	+	0	0	0	0			Soluble hydrogenase 42 kDa subunit
contig00004	B_00329	49766	50731	322	+	0	0	0.03	0.78		psdht_2	Phenylserine dehydratase
contig00004	B_00330	50744	51583	280	+	0	0	0	0		dhaa_1	3-hydroxy-D-aspartate aldolase
contig00004	B_00331	51525	51908	128	+	0	0	0	0		dhaa_2	3-hydroxy-D-aspartate aldolase
contig00004	B_00332	52062	52850	263	+	0	0.09	0	0		rapL_1	L-lysine cyclodeaminase
contig00004	B_00333	53018	53518	167	-	0	0	0	0		dmlR_1	HTH-type transcriptional regulator DmlR
contig00004	B_00334	53479	53937	153	-	0	0	0	0.14		dmlR_2	HTH-type transcriptional regulator DmlR
contig00004	B_00335	54105	54305	67	+	0	0	0	0		hcrC	4-hydroxybenzoyl-CoA reductase subunit gamma
contig00005	B_00336	290	808	173	+	0	0	0	0		bglA_1	Beta-glucosidase A
contig00005	B_00337	808	1488	227	+	0	0	0	0		glk_2	Glucokinase
contig00005	B_00338	1485	1772	96	+	0	0	0	0		glk_3	Glucokinase
contig00005	B_00339	1821	2237	139	+	0	0	0	0			NnrU protein
contig00005	B_00340	2179	2481	101	+	0	0	0.1	0			NnrU protein
contig00005	B_00341	2456	2869	138	-	0	0	0	0		cdhR_2	HTH-type transcriptional regulator CdhR
contig00005	B_00342	3207	3635	143	-	0	0	0	0			hypothetical protein
contig00005	B_00343	3665	4015	117	+	0	0	0	0			hypothetical protein
contig00005	B_00344	4012	4428	139	+	0	0	0.07	0		kce_1	3-keto-5-aminohexanoate cleavage enzyme
contig00005	B_00345	4425	5201	259	+	0	0	0	0.08		lvr	Levodione reductase
contig00005	B_00346	5208	5681	158	+	0	0	0	0		lcdH_1	L-carnitine dehydrogenase
contig00005	B_00347	5693	6238	182	+	0	0	0.05	0		lcdH_2	L-carnitine dehydrogenase
contig00005	B_00348	6202	6603	134	+	0	0	0	0		lcdH_3	L-carnitine dehydrogenase
contig00005	B_00349	6603	7763	387	+	0	0.06	0	0		acrC_1	Acryloyl-CoA reductase (NADH)
contig00005	B_00350	7765	8595	277	+	0	0	0.04	0			hypothetical protein
contig00005	B_00351	8588	9313	242	+	0.34	0	0	0			hypothetical protein
contig00005	B_00352	9402	9665	88	+	0	0	0	0			hypothetical protein
contig00005	B_00353	9614	9796	61	+	0	0	0	0			hypothetical protein
contig00005	B_00354	9793	9969	59	+	0	0	0	0		caiD_1	Carnitinyl-CoA dehydratase
contig00005	B_00355	10035	10595	187	+	0	0	0.05	0		caiD_2	Carnitinyl-CoA dehydratase
contig00005	B_00356	10661	11161	167	-	0	0	0	0		gbuA	Glycine betaine/carnitine transport ATP-binding protein GbuA
contig00005	B_00357	11245	11481	79	-	0	0	0	0			hypothetical protein
contig00005	B_00358	11499	12845	449	-	0	0	0.02	0		cadC	Transcriptional activator CadC
contig00005	B_00359	12974	13615	214	+	0	0	0	0		ubiE_1	Demethylmenaquinone methyltransferase
contig00005	B_00360	13558	13839	94	+	0	0	0.11	0			hypothetical protein
contig00005	B_00361	13836	14492	219	+	0	0	0	0		nitA	Aliphatic nitrilase
contig00005	B_00362	14434	14772	113	+	0	0	0	0			Nitrilase
contig00005	B_00363	14796	15179	128	+	0.64	0	0	0			Glutathione-dependent formaldehyde-activating enzyme
contig00005	B_00364	15329	16951	541	-	0.15	0.05	0	0			Thioesterase domain protein
contig00005	B_00365	16906	17235	110	-	0	0	0	0			Phosphopantetheine attachment site
contig00005	B_00366	17222	18667	482	-	0	0.05	0	0		lcfB_1	Long-chain-fatty-acid--CoA ligase
contig00005	B_00367	19060	19758	233	-	0	0	0	0		aadR	Transcriptional activatory protein AadR
contig00005	B_00368	19921	20322	134	-	0	0	0	0		apbE_1	Thiamine biosynthesis lipoprotein ApbE precursor
contig00005	B_00369	20554	20799	82	-	0	0	0.12	0			hypothetical protein
contig00005	B_00370	20796	20951	52	-	0	0	0	0			NosL
contig00005	B_00371	20893	21315	141	-	0	0	0	0			NosL
contig00005	B_00372	21312	21590	93	-	0	0	0	0.23			hypothetical protein
contig00005	B_00373	21571	22131	187	-	0	0	0	0			ABC-2 family transporter protein
contig00005	B_00374	22128	22403	92	-	0	0	0	0			hypothetical protein
contig00005	B_00375	22565	23023	153	-	0	0	0	0		yxlF	putative ABC transporter ATP-binding protein YxlF
contig00005	B_00376	23013	23768	252	-	0	0	0	0.17			Periplasmic copper-binding protein (NosD)
contig00005	B_00377	24278	26089	604	-	0.95	0.33	1.51	1.18		nosZ	Nitrous-oxide reductase precursor
contig00005	B_00378	26089	26193	35	-	0	0	0	0			hypothetical protein
contig00005	B_00379	26190	28394	735	-	0	0	0	0			4Fe-4S binding domain protein
contig00005	B_00380	28391	28882	164	-	0	0	0	0			hypothetical protein
contig00005	B_00381	29169	29414	82	-	0	0	0	0			hypothetical protein
contig00005	B_00382	29418	29618	67	-	0	0	0	0			hypothetical protein
contig00005	B_00383	29695	29817	41	-	0	0	0	0			hypothetical protein
contig00005	B_00384	29814	29957	48	-	0	0	0	0			hypothetical protein
contig00005	B_00385	29957	30250	98	-	0	0	0	0		ctaE_1	Cytochrome c oxidase subunit 3
contig00005	B_00386	30313	31008	232	-	0	0	0	0			hypothetical protein
contig00005	B_00387	31005	31961	319	-	0	0	0.03	0			hypothetical protein
contig00005	B_00388	32049	32435	129	-	0	0	0	0			hypothetical protein
contig00005	B_00389	32515	32667	51	-	0	0	0	0		nirQ_1	Denitrification regulatory protein NirQ
contig00005	B_00390	32691	33320	210	-	0	0	0.05	0		nirQ_2	Denitrification regulatory protein NirQ
contig00005	B_00391	33322	34686	455	-	0.36	0.05	0.11	0.23		norB	Nitric oxide reductase subunit B
contig00005	B_00392	34708	35160	151	-	0	0	0	0		norC	Nitric oxide reductase subunit C
contig00005	B_00393	35882	36442	187	-	0	0	0	0			Glyoxalase-like domain protein
contig00005	B_00394	36455	37060	202	-	0	0	0	0		ramA	(R)-stereoselective amidase
contig00005	B_00395	37057	37404	116	-	0	0	0	0			hypothetical protein
contig00005	B_00396	37404	38603	400	-	0	0	0	0.05			Acyl-coenzyme A:6-aminopenicillanic acid acyl-transferase
contig00005	B_00397	38725	39066	114	+	0	0	0	0			hypothetical protein
contig00005	B_00398	39088	39774	229	-	0	0	0	0			biotin carboxylase-like protein
contig00005	B_00399	39832	40509	226	-	0	0	0	0			biotin carboxylase-like protein
contig00005	B_00400	40928	41944	339	+	0	0	0	0			Lactate-binding periplasmic protein precursor
contig00005	B_00401	42275	42520	82	+	0	0	0	0			hypothetical protein
contig00005	B_00402	42563	42982	140	+	0	0	0	0			DctM-like transporters
contig00005	B_00403	42921	43877	319	+	0	0	0	0		siaT_1	Sialic acid TRAP transporter permease protein SiaT
contig00005	B_00404	44061	44363	101	-	0	0	0	0			putative CoA-transferase
contig00005	B_00405	44303	45166	288	-	0	0	0.1	0.15		bbsF	Succinyl-CoA:(R)-benzylsuccinate CoA-transferase subunit BbsF
contig00005	B_00406	45176	45367	64	-	0	0	0	0		puuR_1	HTH-type transcriptional regulator PuuR
contig00005	B_00407	45364	45756	131	-	0	0	0	0		puuR_2	HTH-type transcriptional regulator PuuR
contig00005	B_00408	45915	46772	286	+	0	0	0	0		puuE	4-aminobutyrate aminotransferase PuuE
contig00005	B_00409	46783	47127	115	+	0	0	0	0		gabT_1	4-aminobutyrate aminotransferase GabT
contig00005	B_00410	47085	47219	45	+	0	0	0	0			hypothetical protein
contig00005	B_00411	47232	48446	405	+	0	0	0.2	0.78		acdA_2	Acyl-CoA dehydrogenase
contig00005	B_00412	48591	50021	477	+	0.17	0	0	0		aldHT_1	Aldehyde dehydrogenase, thermostable
contig00005	B_00413	50026	50640	205	+	0	0	0	0		paaH	3-hydroxyadipyl-CoA dehydrogenase
contig00005	B_00414	50674	50898	75	+	0	0	0	0		mmgB_1	putative 3-hydroxybutyryl-CoA dehydrogenase
contig00006	B_00415	441	761	107	-	0	0	0	0			lipid-A-disaccharide synthase
contig00006	B_00416	758	1558	267	-	0	0	0	0		arnC_1	Undecaprenyl-phosphate 4-deoxy-4-formamido-L-arabinose transferase
contig00006	B_00417	1659	2639	327	-	0	0	0	0		pip	Proline iminopeptidase
contig00006	B_00418	2693	3442	250	+	0	0	0.04	0		ubiG	Ubiquinone biosynthesis O-methyltransferase
contig00006	B_00419	3446	4228	261	-	0	0	0	0			Acetyltransferase (GNAT) family protein
contig00006	B_00420	4225	4671	149	-	0	0	0	0			MarR family protein
contig00006	B_00421	4671	5489	273	-	0	0	0	0			2-oxoglutaramate amidase
contig00006	B_00422	5493	5750	86	-	0	0	0	0		grxC	Glutaredoxin-3
contig00006	B_00423	5794	6015	74	-	0	0	0	0			DNA utilization protein GntX
contig00006	B_00424	6008	6259	84	-	0	0	0.12	0			hypothetical protein
contig00006	B_00425	6244	6513	90	-	0	0	0	0			hypothetical protein
contig00006	B_00426	6544	7374	277	+	0	0	2.04	3.34			hypothetical protein
contig00006	B_00427	7426	8460	345	+	0	0	0.09	0.12		hemH	Ferrochelatase
contig00006	B_00428	8561	9118	186	+	0	0	0.05	0.11		hslV	ATP-dependent protease subunit HslV
contig00006	B_00429	9115	9351	79	+	0	0	0.13	0.53		hslU_1	ATP-dependent protease ATPase subunit HslU
contig00006	B_00430	9321	10421	367	+	0	0	0.08	0.29		hslU_2	ATP-dependent protease ATPase subunit HslU
contig00006	B_00431	10479	11561	361	+	0	0	0	0			Alpha/beta hydrolase family protein
contig00006	B_00432	11578	12180	201	-	0	0	0	0		mutS2	Endonuclease MutS2
contig00006	B_00433	12182	13210	343	-	0	0	0.03	0		mltA	Membrane-bound lytic murein transglycosylase A precursor
contig00006	B_00434	13210	13869	220	-	0	0.11	0	0			Tim44-like domain protein
contig00006	B_00435	13975	14478	168	+	0	0	0	0			phage T7 F exclusion suppressor FxsA
contig00006	B_00436	14458	14979	174	-	0.47	0	0	0		idi	Isopentenyl-diphosphate Delta-isomerase
contig00006	B_00437	15084	15575	164	+	0	0	0	0.13		secB	Protein-export protein SecB
contig00006	B_00438	15588	16097	170	-	0	0	0	0		dnaQ	DNA polymerase III subunit epsilon
contig00006	B_00439	16094	16231	46	-	0	0	0	0			DNA polymerase III subunit epsilon
contig00006	B_00440	16310	16906	199	-	0	0	0	0		coaE	Dephospho-CoA kinase
contig00006	B_00441	16903	17739	279	-	0	0	0	0		aroE_1	Shikimate dehydrogenase
contig00006	B_00442	17736	18335	200	-	0	0	0	0		maf	Septum formation protein Maf
contig00006	B_00443	18729	19178	150	+	0	0	0	0			hypothetical protein
contig00006	B_00444	19304	20167	288	+	0.28	0	0.07	0.15		rho_1	hypothetical protein
contig00006	B_00445	20298	20576	93	+	0.88	0	1.07	0.45		rho_2	hypothetical protein
contig00006	B_00446	20605	21540	312	+	0	0	0	0.07		mnmE_1	tRNA modification GTPase MnmE
contig00006	B_00447	21528	21893	122	+	0	0	0	0		mnmE_2	tRNA modification GTPase MnmE
contig00006	B_00448	21998	22672	225	+	0	0	0	0.09		mnmG_1	tRNA uridine 5-carboxymethylaminomethyl modification enzyme MnmG
contig00006	B_00449	22638	23243	202	+	0	0	0.05	0		mnmG_2	tRNA uridine 5-carboxymethylaminomethyl modification enzyme MnmG
contig00006	B_00450	23197	23790	198	+	0	0	0.05	0		mnmG_3	tRNA uridine 5-carboxymethylaminomethyl modification enzyme MnmG
contig00006	B_00451	23787	24407	207	+	0	0	0	0		rsmG	Ribosomal RNA small subunit methyltransferase G
contig00006	B_00452	24400	25071	224	+	0	0	0	0		parA_1	Chromosome partitioning protein ParA
contig00006	B_00453	25068	25193	42	+	0	0	0	0		parA_2	Chromosome partitioning protein ParA
contig00006	B_00454	25207	25986	260	+	0	0	0	0		parB_1	Chromosome-partitioning protein ParB
contig00006	B_00455	26087	26872	262	-	0	0	0	0		hemN_1	Oxygen-independent coproporphyrinogen-III oxidase 1
contig00006	B_00456	27238	27846	203	-	0	0	0	0			Non-canonical purine NTP pyrophosphatase
contig00006	B_00457	27846	28556	237	-	0.35	0.1	0	0.09		rph	Ribonuclease PH
contig00006	B_00458	28627	29559	311	+	0	0.08	0	0.07		hrcA_1	Heat-inducible transcription repressor HrcA
contig00006	B_00459	29556	29687	44	+	0	0.56	0	0		hrcA_2	Heat-inducible transcription repressor HrcA
contig00006	B_00460	29712	30272	187	+	0	0	0	0.22		grpE	Protein GrpE
contig00006	B_00461	30325	31278	318	-	0.26	0	0	0		mutS_1	DNA mismatch repair protein MutS
contig00006	B_00462	31221	31607	129	-	0	0	0	0		mutS_2	DNA mismatch repair protein MutS
contig00006	B_00463	31693	32979	429	-	0	0	0	0.05		mutS_3	DNA mismatch repair protein MutS
contig00006	B_00464	33045	34055	337	-	0	0	0.03	0		lnpD	UDP-glucose 4-epimerase
contig00006	B_00465	34288	35097	270	+	0	0	0.07	0.31		tme_1	NADP-dependent malic enzyme
contig00006	B_00466	35064	35783	240	+	0	0	0.08	0.26		tme_2	NADP-dependent malic enzyme
contig00006	B_00467	35744	36550	269	+	0	0	0	0		tme_3	NADP-dependent malic enzyme
contig00006	B_00468	36700	36936	79	+	0	0	0	0		yqjG_1	Glutathionyl-hydroquinone reductase YqjG
contig00006	B_00469	36971	37669	233	+	0	0	0	0		yqjG_2	Glutathionyl-hydroquinone reductase YqjG
contig00006	B_00470	37711	38751	347	+	0	0	0	0			hypothetical protein
contig00006	B_00471	38741	40957	739	-	0.11	0.1	0.04	0.03		icd	Isocitrate dehydrogenase [NADP]
contig00006	B_00472	41130	42023	298	-	0	0	0	0		hicd	Homoisocitrate dehydrogenase
contig00006	B_00473	42046	42147	34	-	0	0	0	0			isocitrate dehydrogenase
contig00006	B_00474	42322	43260	313	+	0	0	0	0		rbsK	Ribokinase
contig00006	B_00475	43202	43501	100	-	0	0	0	0			SCP-2 sterol transfer family protein
contig00006	B_00476	43565	44098	178	-	0	0	0.11	0		argG	Argininosuccinate synthase
contig00006	B_00477	44885	45283	133	+	0	0	0	0			hypothetical protein
contig00006	B_00478	45244	45765	174	-	0	0	0	0			hypothetical protein
contig00006	B_00479	46346	47221	292	+	0	0	0.03	0.07		ilvA	L-threonine dehydratase biosynthetic IlvA
contig00006	B_00480	47218	47532	105	-	0	0	0	0			Hpt domain protein
contig00006	B_00481	47671	48420	250	+	0	0.1	0	0		phoP_1	Alkaline phosphatase synthesis transcriptional regulatory protein PhoP
contig00006	B_00482	48387	49151	255	+	0	0	0	0.08		rsbP	Phosphoserine phosphatase RsbP
contig00006	B_00483	49478	50479	334	+	0	0	0	0		hslO	33 kDa chaperonin
contig00007	B_00484	17	529	171	+	0	0	0	0			hypothetical protein
contig00007	B_00485	826	1806	327	+	0	0	0	0			hypothetical protein
contig00007	B_00486	2045	2461	139	-	0	0	0	0			hypothetical protein
contig00007	B_00487	2455	2694	80	-	0	0	0	0			Autoinducer synthetase
contig00007	B_00488	2784	3497	238	-	0	0	0	0		vjbR	HTH-type quorum sensing-dependent transcriptional regulator VjbR
contig00007	B_00489	3442	3657	72	-	0	0	0	0			hypothetical protein
contig00007	B_00490	3894	5081	396	-	0.21	0.12	0.05	0.53		ccrA2	Crotonyl-CoA reductase
contig00007	B_00491	5020	5184	55	-	0	0	0.18	1.92			hypothetical protein
contig00007	B_00492	5360	5578	73	-	0	0	0	0			hypothetical protein
contig00007	B_00493	5524	6819	432	-	0	0	0	0		plsB	Glycerol-3-phosphate acyltransferase
contig00007	B_00494	6997	8037	347	+	0	0	0	0.06		scpA_1	Methylmalonyl-CoA mutase
contig00007	B_00495	7977	8249	91	+	0	0	0	0			methylmalonyl-CoA mutase
contig00007	B_00496	8239	8670	144	+	0	0	0	0		scpA_2	Methylmalonyl-CoA mutase
contig00007	B_00497	8654	8959	102	+	0	0	0	0		scpA_3	Methylmalonyl-CoA mutase
contig00007	B_00498	9088	9720	211	+	0	0	0.14	0			hypothetical protein
contig00007	B_00499	9765	10289	175	-	0	0	0	0			hypothetical protein
contig00007	B_00500	10336	11040	235	+	0.35	0	0	0		deoD	Purine nucleoside phosphorylase DeoD-type
contig00007	B_00501	11097	12227	377	-	0	0	0	0		creD	Inner membrane protein CreD
contig00007	B_00502	12166	12573	136	-	0	0	0.07	0			inner membrane protein
contig00007	B_00503	12642	13505	288	-	0	0	0.07	0.22			hypothetical protein
contig00007	B_00504	13602	14108	169	+	0	0	0.06	0			hypothetical protein
contig00007	B_00505	14278	14646	123	+	0	0	0	0			FAD dependent oxidoreductase
contig00007	B_00506	14615	15445	277	+	0	0	0	0		hcnC	Hydrogen cyanide synthase subunit HcnC precursor
contig00007	B_00507	15452	16255	268	-	0	0	0	0		trpA	Tryptophan synthase alpha chain
contig00007	B_00508	16315	16674	120	-	0	0.21	0	0			hypothetical protein
contig00007	B_00509	16832	17929	366	+	0	0	0.03	0.17		ychF	Ribosome-binding ATPase YchF
contig00007	B_00510	18129	19469	447	+	0	0	0	0		preT	NAD-dependent dihydropyrimidine dehydrogenase subunit PreT
contig00007	B_00511	19469	21001	511	+	0	0	0.02	0.04		preA	NAD-dependent dihydropyrimidine dehydrogenase subunit PreA
contig00007	B_00512	21101	21670	190	+	0	0	0	0.22			EamA-like transporter family protein
contig00007	B_00513	21651	22277	209	-	0	0	0	0		rutR_1	HTH-type transcriptional regulator RutR
contig00007	B_00514	22277	22663	129	-	0	0	0	0		rutR_2	HTH-type transcriptional regulator RutR
contig00007	B_00515	23115	24128	338	+	0	0	0	0.06		amaB	N-carbamoyl-L-amino acid hydrolase
contig00007	B_00516	24125	24361	79	+	0	0	0	0			Putative hydrolase/MSMEI_3903
contig00007	B_00517	24358	24711	118	+	0	0	0	0			hypothetical protein
contig00007	B_00518	24708	26162	485	+	0	0	0	0.22		dht	D-hydantoinase/dihydropyrimidinase
contig00007	B_00519	26164	26697	178	+	0	0	0	0		opuCA	Carnitine transport ATP-binding protein OpuCA
contig00007	B_00520	26709	26945	79	+	0	0	0	0		tauB	Taurine import ATP-binding protein TauB
contig00007	B_00521	26938	27219	94	+	0	0	0	0			hypothetical protein
contig00007	B_00522	27216	27740	175	+	0	0	0	0			alkanesulfonate transporter permease subunit
contig00007	B_00523	27872	28327	152	+	0	0	0	0			hypothetical protein
contig00007	B_00524	28336	28515	60	+	0	0	0	0		cmpB	Bicarbonate transport system permease protein CmpB
contig00007	B_00525	28560	28715	52	+	0	0	0	0			hypothetical protein
contig00007	B_00526	28891	29193	101	+	0	0	0.1	0			NMT1/THI5 like protein
contig00007	B_00527	29190	29759	190	+	0	0	0	0			NMT1/THI5 like protein
contig00007	B_00529	29967	30440	158	-	0	0	0.06	0		lrp_3	Leucine-responsive regulatory protein
contig00007	B_00530	30546	30980	145	+	0	0	0	0		putA_1	Bifunctional protein PutA
contig00007	B_00531	30977	33697	907	+	0.09	0.03	0.02	0.02		putA_2	Bifunctional protein PutA
contig00007	B_00532	33795	33989	65	+	0	0	0	0			bifunctional proline dehydrogenase/pyrroline-5-carboxylate dehydrogenase
contig00007	B_00533	34037	34657	207	+	0	0	0	0		gluP	Rhomboid protease GluP
contig00007	B_00534	34864	35067	68	-	0	0.36	0.15	0			hypothetical protein
contig00007	B_00535	35142	35927	262	-	0	0	0	0.08		suhB	Inositol-1-monophosphatase
contig00007	B_00536	35906	36904	333	-	0	0	0	0		gltC	HTH-type transcriptional regulator GltC
contig00007	B_00537	37003	37869	289	+	0	0.17	0.1	0		metF	5,10-methylenetetrahydrofolate reductase
contig00007	B_00538	37975	38454	160	+	0	0	0	0			Thioesterase superfamily protein
contig00007	B_00539	38482	38784	101	-	0	0	0	0			hypothetical protein
contig00007	B_00540	38781	39590	270	-	0	0	0.04	0		ldc	Lysine/ornithine decarboxylase
contig00007	B_00541	39714	40145	144	+	0	0	0	0		asnC	Regulatory protein AsnC
contig00007	B_00542	40188	41729	514	+	0	0	0	0		pgm	Phosphoglucomutase
contig00007	B_00543	41765	42247	161	-	0	0	0	0			hypothetical protein
contig00007	B_00544	42515	42916	134	+	0	0	0	0		valS_1	Valine--tRNA ligase
contig00007	B_00545	42961	43614	218	+	0	0	0.14	1.35		valS_2	Valine--tRNA ligase
contig00007	B_00546	43984	45642	553	+	0	0	0.02	0		valS_3	Valine--tRNA ligase
contig00007	B_00547	45677	46273	199	+	0	0	0	0		hisC_1	Histidinol-phosphate aminotransferase
contig00007	B_00548	46234	46839	202	+	0	0	0	0.1		hisC_2	Histidinol-phosphate aminotransferase
contig00007	B_00549	46765	46971	69	-	0	0	0	0			hypothetical protein
contig00008	B_00550	73	426	118	+	0	0	0	0		lnt_1	Apolipoprotein N-acyltransferase
contig00008	B_00551	413	856	148	+	0	0	0	0		lnt_2	Apolipoprotein N-acyltransferase
contig00008	B_00552	889	1398	170	+	0	0	0	0		lnt_3	Apolipoprotein N-acyltransferase
contig00008	B_00553	1668	2834	389	+	0	0	0.08	0.16		metK	S-adenosylmethionine synthase
contig00008	B_00554	2955	3638	228	+	0	0	0	0.18		trmB	tRNA (guanine-N(7)-)-methyltransferase
contig00008	B_00555	3822	4511	230	+	0.36	0	0	0		aroA_1	3-phosphoshikimate 1-carboxyvinyltransferase
contig00008	B_00556	4598	4951	118	+	0	0	0.08	0.89		aroA_2	3-phosphoshikimate 1-carboxyvinyltransferase
contig00008	B_00557	4948	5181	78	+	0	0	0.64	0		aroA_3	3-phosphoshikimate 1-carboxyvinyltransferase
contig00008	B_00558	5178	5699	174	+	0	0	0.06	0			hypothetical protein
contig00008	B_00559	5880	6308	143	+	0	0	0	0		cmk	Cytidylate kinase
contig00008	B_00560	6337	6810	158	-	0	0	0	0			Isoprenylcysteine carboxyl methyltransferase (ICMT) family protein
contig00008	B_00561	7109	7591	161	+	0	0	0.43	1.31		rpsA_1	30S ribosomal protein S1
contig00008	B_00562	7594	8772	393	+	1.04	0.31	0.81	3.1		rpsA_2	30S ribosomal protein S1
contig00008	B_00563	9060	9341	94	+	0	0	0	0.45		ihfB	Integration host factor subunit beta
contig00008	B_00564	9351	9701	117	+	0	0	0	0			hypothetical protein
contig00008	B_00565	9707	10300	198	+	0	0	0.05	0.21		trpF	N-(5'-phosphoribosyl)anthranilate isomerase
contig00008	B_00566	10438	11706	423	+	0	0	0.09	0.2		trpB_1	Tryptophan synthase beta chain
contig00008	B_00567	11598	12932	445	-	0	0	0.02	0		nylB'	6-aminohexanoate-dimer hydrolase
contig00008	B_00568	12917	14422	502	-	0	0	0	0			peptidyl-tRNA hydrolase
contig00008	B_00569	14419	14691	91	-	0	0	0	0		pth	Peptidyl-tRNA hydrolase
contig00008	B_00570	15099	15506	136	+	0	0	0	0			hypothetical protein
contig00008	B_00571	15563	16018	152	-	0	0	0.13	2.08		rplY	50S ribosomal protein L25
contig00008	B_00572	16319	16708	130	-	0	0	0	0			hypothetical protein
contig00008	B_00573	16710	17252	181	-	0	0	0	0.12		flhB	Flagellar biosynthetic protein FlhB
contig00008	B_00574	17246	17497	84	-	0	0	0	0.25			flagellar biosynthesis protein FlhB
contig00008	B_00575	17545	17799	85	-	0	0	0	0			flagellar biosynthesis protein FlhB
contig00008	B_00576	17888	18571	228	-	0	0	0	0			flagellar biosynthesis protein FliR
contig00008	B_00577	18568	20592	675	-	0	0	0.01	0		flhA_1	Flagellar biosynthesis protein FlhA
contig00008	B_00578	20844	22316	491	-	0	0	0	0			hypothetical protein
contig00008	B_00579	22430	23032	201	-	0	0	0	0			hypothetical protein
contig00008	B_00580	23029	23898	290	-	0	0	0.1	0		motA	Motility protein A
contig00008	B_00581	23962	24525	188	-	0	0	0	0			hypothetical protein
contig00008	B_00582	24574	24999	142	-	0	0	0	0			hypothetical protein
contig00008	B_00583	25011	25511	167	-	0	0	0	0			flagellar basal body-associated protein FliL
contig00008	B_00584	25640	26227	196	+	0	0	0	0		fliF_1	Flagellar M-ring protein
contig00008	B_00585	26238	27281	348	+	0	0	0.03	0		fliF_2	Flagellar M-ring protein
contig00008	B_00586	27278	27904	209	+	0	0	0	0			hypothetical protein
contig00008	B_00587	27897	28187	97	+	0	0	0.2	0		fliN	Flagellar motor switch protein FliN
contig00008	B_00588	28193	28936	248	+	0	0	0.04	0		fliP	Flagellar biosynthetic protein FliP precursor
contig00008	B_00589	28980	29129	50	-	0	0	0	0			FMN-dependent dehydrogenase
contig00008	B_00590	29111	29587	159	-	0	0	0	0.13		lldD_1	L-lactate dehydrogenase [cytochrome]
contig00008	B_00591	29589	30146	186	-	0	0	0	0.23		lldD_2	L-lactate dehydrogenase [cytochrome]
contig00008	B_00592	30350	30631	94	+	0	0	0.11	0			hypothetical protein
contig00008	B_00593	30968	31402	145	+	0	0	0	0			hypothetical protein
contig00008	B_00594	31557	32177	207	+	0	0	1.05	2.34		rpsD	30S ribosomal protein S4
contig00008	B_00595	32703	33482	260	+	0	0	0	0		hisC2	Histidinol-phosphate aminotransferase 2
contig00008	B_00596	33479	34396	306	+	0	0	0	0			cyclohexadienyl dehydrogenase
contig00008	B_00597	34823	35110	96	+	0	0	0	0			hypothetical protein
contig00008	B_00598	35073	35258	62	+	0	0	0	0			hypothetical protein
contig00008	B_00599	35263	36264	334	-	0	0	0	0			hypothetical protein
contig00008	B_00600	36401	36877	159	+	0	0	0	0			ChaC-like protein
contig00008	B_00601	37036	37302	89	+	0	0	0	0			hypothetical protein
contig00008	B_00602	37302	37835	178	+	0	0	0	0			hypothetical protein
contig00008	B_00603	37855	38157	101	+	0	0	0	0			hypothetical protein
contig00008	B_00604	38161	38607	149	+	0	0	0	0			hypothetical protein
contig00008	B_00605	38586	38900	105	+	0	0	0	0			hypothetical protein
contig00008	B_00606	39382	39897	172	+	0	0	0	0		ompA	Outer membrane protein A precursor
contig00008	B_00607	39894	40865	324	-	0	0	0	0			putative peptidase
contig00008	B_00608	40865	41299	145	-	0	0	0.55	0.15		clpA_1	ATP-dependent Clp protease ATP-binding subunit ClpA
contig00009	B_00609	297	791	165	-	0	0	0.12	0		frr	Ribosome-recycling factor
contig00009	B_00610	938	1600	221	-	0	0	0	0.29		pyrH	Uridylate kinase
contig00009	B_00611	1803	1970	56	+	0	0	0.18	0			hypothetical protein
contig00009	B_00612	1942	2691	250	+	0	0	0	0		miaA	tRNA dimethylallyltransferase
contig00009	B_00613	3069	3668	200	+	0.41	0	0	0		araC	Arabinose operon regulatory protein
contig00009	B_00614	3757	4299	181	+	0	0	0.11	0.93		fosB	Metallothiol transferase FosB
contig00009	B_00615	4365	4718	118	+	0	0	0	0			hypothetical protein
contig00009	B_00616	4715	4933	73	-	0	0	0	0			lytic murein transglycosylase
contig00009	B_00617	4902	5321	140	-	0	0	0	0			hypothetical protein
contig00009	B_00618	5501	6025	175	+	0	0	0	0		ssb	Single-stranded DNA-binding protein
contig00009	B_00619	6053	7123	357	+	0	0	0	0		rip3	Putative zinc metalloprotease Rip3
contig00009	B_00620	7192	8244	351	-	0.23	0	0	0.06		aroB	3-dehydroquinate synthase
contig00009	B_00621	8241	8804	188	-	0	0	0	0		aroK	Shikimate kinase 1
contig00009	B_00622	9384	10625	414	+	0	0.12	0.05	0			hypothetical protein
contig00009	B_00623	10622	11560	313	+	0	0	0	0		xerD_1	Tyrosine recombinase XerD
contig00009	B_00624	11564	11926	121	+	0	0	0	0			hypothetical protein
contig00009	B_00625	11958	12374	139	-	0	0	0	0		ratA	Ribosome association toxin RatA
contig00009	B_00626	12444	13181	246	+	0	0	0.04	0		hpt	Hypoxanthine phosphoribosyltransferase
contig00009	B_00627	13187	14137	317	-	0	0	0.22	0.13		lipA_1	Lipoyl synthase
contig00009	B_00628	14370	14870	167	+	0.49	0.3	0.18	0			Putative peroxiredoxin
contig00009	B_00629	15127	15561	145	-	0	0	0	0			hypothetical protein
contig00009	B_00630	16063	16590	176	-	0	0	0	0		dapH	2,3,4,5-tetrahydropyridine-2,6-dicarboxylate N-acetyltransferase
contig00009	B_00631	16594	17247	218	-	0	0	0	0		gmk	Guanylate kinase
contig00009	B_00632	17252	18013	254	-	0	0	0	0			hypothetical protein
contig00009	B_00633	18305	19120	272	+	0	0	0	0			PAS domain protein
contig00009	B_00634	19226	20599	458	-	0	0	0.02	0.09		aroH	Phospho-2-dehydro-3-deoxyheptonate aldolase
contig00009	B_00635	20837	21823	329	+	0	0	0.06	0.06		cdhR_3	HTH-type transcriptional regulator CdhR
contig00009	B_00636	22085	23272	396	+	0	0	0.05	0			hypothetical protein
contig00009	B_00637	23363	23857	165	+	0	0	0.18	0		lptB_1	Lipopolysaccharide export system ATP-binding protein LptB
contig00009	B_00638	23854	24144	97	+	0	0	0	0.43		ecfA3	Energy-coupling factor transporter ATP-binding protein EcfA3
contig00009	B_00639	24144	24599	152	+	0	0	0	0.14		livF_1	High-affinity branched-chain amino acid transport ATP-binding protein LivF
contig00009	B_00640	24584	24856	91	+	0	0	0	0.46		livF_2	High-affinity branched-chain amino acid transport ATP-binding protein LivF
contig00009	B_00641	24860	25195	112	+	0	0	0	0			hypothetical protein
contig00009	B_00642	25195	26205	337	+	0.49	0	0.06	0.06		livH_1	High-affinity branched-chain amino acid transport system permease protein LivH
contig00009	B_00643	26629	27165	179	+	0	0	0	0			leucine/isoleucine/valine transporter permease subunit
contig00009	B_00644	27214	27558	115	+	0	0	0	0			hypothetical protein
contig00009	B_00645	27562	28164	201	+	0	0	0	0		mocA	Molybdenum cofactor cytidylyltransferase
contig00009	B_00646	28145	28837	231	-	0	0.43	0	0			hypothetical protein
contig00009	B_00647	29439	29750	104	-	0	0	0	0		metC_1	Cystathionine beta-lyase
contig00009	B_00648	29750	30382	211	-	0	0	0.05	0		metC_2	Cystathionine beta-lyase MetC
contig00009	B_00650	30596	31459	288	-	0	0	0.1	0.07		siaT_2	Sialic acid TRAP transporter permease protein SiaT
contig00009	B_00651	31456	31953	166	-	0	0	0.12	0.13			DctM-like transporters
contig00009	B_00652	31950	32534	195	-	0	0	0	0			Tripartite ATP-independent periplasmic transporters, DctQ component
contig00009	B_00653	32640	33344	235	-	0	0	0.04	0			Bacterial extracellular solute-binding protein, family 7
contig00009	B_00654	33341	33679	113	-	0	0	0	0			Bacterial extracellular solute-binding protein, family 7
contig00009	B_00655	33954	34166	71	-	0	0	0	0			Putative neutral zinc metallopeptidase
contig00009	B_00656	34151	34795	215	-	0	0.11	0	0			Putative neutral zinc metallopeptidase
contig00009	B_00657	34932	35510	193	+	0	0.13	0.05	0			SNARE associated Golgi protein
contig00009	B_00658	35507	36007	167	+	0	0	0	0		dsbB	Disulfide bond formation protein B
contig00009	B_00659	36004	36609	202	-	0	0	0	0		trmJ	tRNA (cytidine/uridine-2'-O-)-methyltransferase TrmJ
contig00009	B_00660	36826	37071	82	+	0	0	0	0			hypothetical protein
contig00009	B_00661	37086	37211	42	+	0	0	0	0			hypothetical protein
contig00009	B_00662	37378	37851	158	+	0	0	0	0		thiE	Thiamine-phosphate synthase
contig00009	B_00663	37848	38681	278	-	0	0	0	0			2-acyl-glycerophospho-ethanolamine acyltransferase
contig00009	B_00664	38678	39448	257	-	0	0	0	0			hypothetical protein
contig00009	B_00665	39528	39716	63	-	0	0	0	0			hypothetical protein
contig00009	B_00666	39744	40343	200	+	0	0	0	0			hypothetical protein
contig00009	B_00667	40425	40880	152	-	0	0	0	0		proA_1	Gamma-glutamyl phosphate reductase
contig00010	B_00668	22	174	51	+	0	0	0	0			hypothetical protein
contig00010	B_00669	185	313	43	-	0	0	0	0			hypothetical protein
contig00010	B_00670	534	1022	163	-	0	0	0	0			hypothetical protein
contig00010	B_00671	1290	1766	159	+	0	0	0	0		xthA_1	Exodeoxyribonuclease III
contig00010	B_00672	1795	2079	95	+	0	0	0	0.22		xthA_2	Exodeoxyribonuclease III
contig00010	B_00673	2135	3037	301	+	0	0	0.1	0.07			Thioredoxin C-1
contig00010	B_00674	3065	3709	215	+	0	0	0	0		lon2	Lon protease 2
contig00010	B_00675	3706	3897	64	+	0	0	0	0			hypothetical protein
contig00010	B_00676	3951	4361	137	+	0.6	0.36	0.14	0		glmM_1	Phosphoglucosamine mutase
contig00010	B_00677	4437	4919	161	+	0	0	0	0		glmM_2	Phosphoglucosamine mutase
contig00010	B_00678	4919	5317	133	+	0	0	0	0			hypothetical protein
contig00010	B_00679	5404	5922	173	+	0	0	0	0			hypothetical protein
contig00010	B_00680	5927	6481	185	+	0	0	0	0			hypothetical protein
contig00010	B_00681	6424	7617	398	+	0	0	0	0			hypothetical protein
contig00010	B_00682	7772	8944	391	+	0	0.06	0	0		arnB	UDP-4-amino-4-deoxy-L-arabinose--oxoglutarate aminotransferase
contig00010	B_00683	8962	10041	360	+	0	0	0.03	0.06		gmd_1	GDP-mannose 4,6-dehydratase
contig00010	B_00684	10380	10991	204	+	0	0	0	0		fcl	GDP-L-fucose synthase
contig00010	B_00685	11072	11416	115	+	0	0	0	0		algA_1	Alginate biosynthesis protein AlgA
contig00010	B_00686	11573	12493	307	+	0	0.08	0	0.07		algA_2	Alginate biosynthesis protein AlgA
contig00010	B_00688	12954	13694	247	-	0	0	0	0		tam_1	Trans-aconitate 2-methyltransferase
contig00010	B_00689	13720	14652	311	+	0	0	0	0.07			hypothetical protein
contig00010	B_00690	14639	16228	530	+	0	0	0	0			hypothetical protein
contig00010	B_00691	16270	16845	192	-	0	0	0	0			hypothetical protein
contig00010	B_00692	17518	18888	457	+	0	0	0	0			hypothetical protein
contig00010	B_00693	19005	19469	155	-	0	0	0	0		dmfA2_1	N,N-dimethylformamidase beta subunit
contig00010	B_00694	19472	19714	81	-	0	0	0	0		dmfA2_2	N,N-dimethylformamidase beta subunit
contig00010	B_00695	19747	21237	497	-	0	0	0	0		dmfA2_3	N,N-dimethylformamidase beta subunit
contig00010	B_00696	21251	21577	109	-	0	0	0	0			hypothetical protein
contig00010	B_00697	21634	21900	89	-	0	0	0	0		potF_1	Putrescine-binding periplasmic protein precursor
contig00010	B_00698	21843	22673	277	-	0	0	0	0		potD_1	Spermidine/putrescine-binding periplasmic protein precursor
contig00010	B_00699	22714	23463	250	-	0	0	0	0		ydcV_1	Inner membrane ABC transporter permease protein YdcV
contig00010	B_00700	23460	23555	32	-	0	0	0	0			hypothetical protein
contig00010	B_00701	23555	24457	301	-	0	0	0	0		potH_1	Putrescine transport system permease protein PotH
contig00010	B_00702	24461	25567	369	-	0.44	0	0	0		potA_1	Spermidine/putrescine import ATP-binding protein PotA
contig00010	B_00703	26172	26435	88	-	0	0	0	0			FCD domain protein
contig00010	B_00704	26474	26950	159	-	0	0	0	0			manganese transport regulator MntR
contig00010	B_00705	27203	28576	458	-	0	0	0	0		puuA_1	Gamma-glutamylputrescine synthetase PuuA
contig00010	B_00706	28905	30101	399	-	0	0	0	0		bioK_1	L-Lysine-8-amino-7-oxononanoate aminotransferase
contig00010	B_00707	30348	30845	166	+	0	0	0	0			hypothetical protein
contig00010	B_00708	30657	31913	419	-	0.2	0	0.26	0.25		glyA2	Serine hydroxymethyltransferase 2
contig00010	B_00709	32077	32703	209	+	0	0.12	0.05	0.1		ald_2	Alanine dehydrogenase
contig00010	B_00710	32777	33082	102	+	0	0	0	0		ald_3	Alanine dehydrogenase
contig00010	B_00711	33226	34632	469	+	0	0	0	0		ndh	NADH dehydrogenase
contig00010	B_00712	34997	35599	201	+	0.41	0	0	0			N-formylglutamate amidohydrolase
contig00010	B_00713	35827	36345	173	+	0.47	0	0	0			Tripartite ATP-independent periplasmic transporters, DctQ component
contig00010	B_00714	36347	37672	442	+	0.19	0	0	0		siaT_3	Sialic acid TRAP transporter permease protein SiaT
contig00010	B_00715	37725	38759	345	+	0.48	0.07	0.03	0			Monocarboxylate 2-oxoacid-binding periplasmic protein precursor
contig00010	B_00716	38892	39332	147	+	0	0	0	0		xylC	Benzaldehyde dehydrogenase [NAD(+)]
contig00010	B_00717	39284	40273	330	+	0.25	0	0	0		sad	Succinate semialdehyde dehydrogenase [NAD(P)+] Sad
contig00011	B_00718	208	585	126	-	0	0	0	0		dusC_1	tRNA-dihydrouridine synthase C
contig00011	B_00719	585	932	116	-	0.71	0	0	0			tRNA-dihydrouridine synthase B
contig00011	B_00720	1497	2252	252	+	0	0.1	0	0		ispF	2-C-methyl-D-erythritol 2,4-cyclodiphosphate synthase
contig00011	B_00721	2254	2484	77	+	0	0	0	0			Phosphatidylglycerophosphatase A
contig00011	B_00722	2481	2672	64	+	0	0	0	0			Phosphatidylglycerophosphatase A
contig00011	B_00723	2749	3234	162	+	0	0	0	0		pncC_1	Nicotinamide-nucleotide amidohydrolase PncC
contig00011	B_00724	3407	3943	179	+	0	0	0	0		amtB	Ammonia channel precursor
contig00011	B_00725	3943	4587	215	+	0	0	0	0		nrgA_1	Ammonium transporter NrgA
contig00011	B_00726	4768	5340	191	+	0	0	0.05	0			hypothetical protein
contig00011	B_00727	5288	6010	241	+	0	0	0	0		corC	Magnesium and cobalt efflux protein CorC
contig00011	B_00728	6114	7658	515	-	0.16	0	0	0.08			AAA-like domain protein
contig00011	B_00729	8248	8820	191	+	0	0	0	0			Invasion associated locus B (IalB) protein
contig00011	B_00730	8883	10103	407	-	0	0	0.02	0.15		fabF_1	3-oxoacyl-[acyl-carrier-protein] synthase 2
contig00011	B_00731	10109	10375	89	-	0	0	0.11	0		acpP_1	Acyl carrier protein
contig00011	B_00732	10403	11476	358	-	0	0	0	0.06		lpxD	UDP-3-O-acylglucosamine N-acyltransferase
contig00011	B_00733	11566	12870	435	-	0	0.06	0.02	0.14			murein L,D-transpeptidase
contig00011	B_00734	13552	14133	194	+	0	0.13	0.26	0			Peptidase M15
contig00011	B_00735	14237	14572	112	+	0	0	0	0.19			glutamine amidotransferase
contig00011	B_00736	14583	14981	133	+	0	0	0.22	0			glutamine amidotransferase
contig00011	B_00738	15222	15710	163	-	0	0.3	0.18	0		rpsI	30S ribosomal protein S9
contig00011	B_00739	15713	16249	179	-	0.46	0.28	0.17	0.12		rplM	50S ribosomal protein L13
contig00011	B_00740	16454	17734	427	-	0	0	0	0		ydcR	putative HTH-type transcriptional regulator YdcR
contig00011	B_00741	17829	18062	78	+	0	0	0	0			hypothetical protein
contig00011	B_00742	18112	18966	285	-	0	0	0	0		tehA	hypothetical protein
contig00011	B_00743	18936	19100	55	-	0	0	0	0			hypothetical protein
contig00011	B_00744	19167	19355	63	-	0	0	0	0			hypothetical protein
contig00011	B_00745	19333	19593	87	-	0	0.28	0.11	0			hypothetical protein
contig00011	B_00746	19651	20448	266	+	0	0	0.04	0		paaF_1	2,3-dehydroadipyl-CoA hydratase
contig00011	B_00747	20445	20993	183	-	0	0	0	0			glucosamine--fructose-6-phosphate aminotransferase
contig00011	B_00748	20990	21220	77	-	0	0	0	0			hypothetical protein
contig00011	B_00749	21305	21463	53	-	0	0	0	0			hypothetical protein
contig00011	B_00750	21574	22032	153	+	0	0	0	0		lrp_4	Leucine-responsive regulatory protein
contig00011	B_00751	22088	22417	110	+	0	0	0	0		emrE	Multidrug transporter EmrE
contig00011	B_00752	22520	22951	144	+	1.14	0.17	0.21	0.58		typA_1	GTP-binding protein TypA/BipA
contig00011	B_00753	23001	23528	176	+	0	0	0.06	0.24		typA_2	hypothetical protein
contig00011	B_00754	23528	23629	34	+	2.43	0	0.59	2.49			hypothetical protein
contig00011	B_00755	23617	24339	241	+	0.34	0	0.21	0.52		typA_3	GTP-binding protein TypA/BipA
contig00011	B_00756	24393	24659	89	-	0	0	0	0			hypothetical protein
contig00011	B_00757	24757	25218	154	-	0	0	0.06	0		alaS_1	Alanine--tRNA ligase
contig00011	B_00758	25212	26582	457	-	0.18	0.05	0.02	0.05		alaS_2	Alanine--tRNA ligase
contig00011	B_00759	26579	27400	274	-	0	0.09	0.14	0.23		alaS_3	Alanine--tRNA ligase
contig00011	B_00760	27539	28615	359	-	0	0.07	0.19	0.41		recA	Protein RecA
contig00011	B_00761	28877	31267	797	-	0	0	0	0			Blue-light-activated protein
contig00011	B_00762	31358	32530	391	-	0	0	0	0		rsmB_1	Ribosomal RNA small subunit methyltransferase B
contig00011	B_00763	32555	32782	76	-	0	0	0.13	0		guaB_1	Inosine-5'-monophosphate dehydrogenase
contig00011	B_00764	32728	34002	425	-	0	0.17	0.05	0.3		guaB_2	Inosine-5'-monophosphate dehydrogenase
contig00011	B_00765	34202	34921	240	+	0.34	0	0	0		aspC_3	Aspartate aminotransferase
contig00011	B_00766	34870	35385	172	+	0.48	0	0	0		aruH	Arginine--pyruvate transaminase AruH
contig00011	B_00767	35477	35821	115	+	0	0	0	0		Dml	2,3-dimethylmalate lyase
contig00011	B_00768	35826	36197	124	+	0	0	0	0			hypothetical protein
contig00011	B_00769	36194	36349	52	-	0	0	0	0			hypothetical protein
contig00011	B_00770	36291	36872	194	-	0	0.13	0	0		nahG	Salicylate hydroxylase
contig00011	B_00771	36872	37396	175	-	0	0	0.06	0		xlnD	3-hydroxybenzoate 6-hydroxylase 1
contig00011	B_00772	37527	37949	141	-	0	0	0.07	0.89		dksA_1	RNA polymerase-binding transcription factor DksA
contig00011	B_00773	38273	39121	283	+	0.29	0	0	0.07			ATPase family associated with various cellular activities (AAA)
contig00011	B_00774	39202	39303	34	-	0	0	0	0			hypothetical protein
contig00012	B_00775	547	1068	174	-	0	0	0	0			leucine export protein LeuE
contig00012	B_00776	1170	1484	105	-	0	0	0	0			Glyoxalase-like domain protein
contig00012	B_00777	1578	2261	228	-	0	0	0.04	0		recF_1	DNA replication and repair protein RecF
contig00012	B_00778	2264	2689	142	-	0	0	0	0		recF_2	DNA replication and repair protein RecF
contig00012	B_00779	2726	3055	110	-	0	0	0.36	0.19		dnaN_1	DNA polymerase III subunit beta
contig00012	B_00780	3003	3845	281	-	0	0	0.11	0		dnaN_2	DNA polymerase III subunit beta
contig00012	B_00781	3982	4932	317	-	0	0	0.03	0.2		dnaA_1	Chromosomal replication initiator protein DnaA
contig00012	B_00782	5003	5347	115	-	0	0	0	0		dnaA_2	Chromosomal replication initiator protein DnaA
contig00012	B_00783	5774	5899	42	-	0	0	0	0			hypothetical protein
contig00012	B_00784	5952	6215	88	-	0	0	0	0		rpsT	30S ribosomal protein S20
contig00012	B_00785	6375	7151	259	-	0	0	0.08	0.16		echA8_2	putative enoyl-CoA hydratase echA8
contig00012	B_00786	7217	7831	205	-	0	0	0	0		mutM_1	Formamidopyrimidine-DNA glycosylase
contig00012	B_00787	7825	8070	82	-	0	0	0.12	0		mutM_2	Formamidopyrimidine-DNA glycosylase
contig00012	B_00788	8145	8579	145	+	0	0	0.07	0		ubiE_2	Ubiquinone/menaquinone biosynthesis C-methyltransferase UbiE
contig00012	B_00789	8576	8896	107	+	0	0	0.09	0		ubiE_3	Ubiquinone/menaquinone biosynthesis C-methyltransferase UbiE
contig00012	B_00790	8898	9323	142	+	0	0	0	0		ubiB_1	putative protein kinase UbiB
contig00012	B_00791	9316	9786	157	+	0	0	0.06	0		ubiB_2	putative protein kinase UbiB
contig00012	B_00792	9917	10426	170	+	0	0	0	0		ubiB_3	putative protein kinase UbiB
contig00012	B_00793	10412	11149	246	-	0	0	0	0.09			Phosphotransferase enzyme family protein
contig00012	B_00794	11359	11649	97	-	0	0	0.1	0			flagellar basal body rod modification protein
contig00012	B_00795	11660	11956	99	-	0	0	0	0			flagellar basal body rod modification protein
contig00012	B_00796	11943	12041	33	-	0	0	0	0			hypothetical protein
contig00012	B_00797	12052	12441	130	-	0	0	0	0			Flagellar hook-length control protein FliK
contig00012	B_00798	12689	13705	339	-	0.24	0.07	0	0			hypothetical protein
contig00012	B_00799	13824	14120	99	+	0	0	0	0			Rod binding protein
contig00012	B_00800	14107	14442	112	+	0	0	0	0			FlgN protein
contig00012	B_00801	14649	15674	342	+	0	0	0	0		fliC	Flagellin
contig00012	B_00802	15876	15989	38	+	2.17	0	0	0			flagellin
contig00012	B_00803	16068	16445	126	+	0	0	0	0			flagellar biosynthesis regulatory protein FlaF
contig00012	B_00804	16442	16846	135	+	0	0	0	0		flbT	flagellum biosynthesis repressor protein FlbT
contig00012	B_00805	16843	17637	265	+	0	0	0	0			hypothetical protein
contig00012	B_00806	17640	17957	106	-	0	0	0	0		fliI_1	Flagellum-specific ATP synthase
contig00012	B_00807	17911	18969	353	-	0	0.07	0	0		fliI_2	Flagellum-specific ATP synthase
contig00012	B_00808	19057	19341	95	+	0	0	0	0			flagellar basal body rod protein FlgB
contig00012	B_00809	19349	19447	33	+	0	0	0	0			flagellar basal body rod protein FlgB
contig00012	B_00810	19454	19846	131	+	0	0	0	0		flgC	Flagellar basal-body rod protein FlgC
contig00012	B_00811	19858	20148	97	+	0	0	0	0		fliE	Flagellar hook-basal body complex protein FliE
contig00012	B_00812	20148	20414	89	+	0	0	0	0		fliQ	Flagellar biosynthetic protein FliQ
contig00012	B_00813	20416	21138	241	+	0.34	0	0	0		flgG_1	Flagellar basal-body rod protein FlgG
contig00012	B_00814	21148	21933	262	+	0	0	0	0		flgG_2	Flagellar basal-body rod protein FlgG
contig00012	B_00815	21933	22367	145	+	0	0	0	0			flagellar basal body P-ring biosynthesis protein FlgA
contig00012	B_00816	22380	22718	113	+	0	0	0	0		flgH_1	Flagellar L-ring protein
contig00012	B_00817	22718	23107	130	+	0	0	0	0		flgH_2	Flagellar L-ring protein precursor
contig00012	B_00818	23119	23610	164	+	0	0	0	0			Flagellar basal body-associated protein FliL
contig00012	B_00819	23707	24360	218	+	0	0	0	0		csiR_1	HTH-type transcriptional repressor CsiR
contig00012	B_00820	24389	25075	229	-	0	0	0.04	0		nagK	Fumarylpyruvate hydrolase
contig00012	B_00821	25072	25908	279	-	0	0	0	0		gpmI_3	2,3-bisphosphoglycerate-independent phosphoglycerate mutase
contig00012	B_00822	26066	27196	377	-	0	0.07	0	0		gsiA_1	Glutathione import ATP-binding protein GsiA
contig00012	B_00823	27165	27704	180	-	0	0	0	0		ddpD	putative D,D-dipeptide transport ATP-binding protein DdpD
contig00012	B_00824	27701	28516	272	-	0	0	0	0		ddpC	putative D,D-dipeptide transport system permease protein DdpC
contig00012	B_00825	28513	28947	145	-	0	0	0	0		dppB_2	Dipeptide transport system permease protein DppB
contig00012	B_00826	28905	29132	76	-	0	0	0.13	0		gsiC_1	Glutathione transport system permease protein GsiC
contig00012	B_00827	29138	29467	110	-	0	0	0	0		gsiC_2	Glutathione transport system permease protein GsiC
contig00012	B_00828	29596	30765	390	-	0	0	0	0		gsiB_2	Glutathione-binding protein GsiB precursor
contig00012	B_00829	30792	31061	90	-	0	0	0	0			hypothetical protein
contig00012	B_00830	31313	31477	55	-	0	0	0	0			hypothetical protein
contig00012	B_00832	33182	33964	261	-	0	0	0	0			DctM-like transporters
contig00012	B_00833	33976	34968	331	-	0.25	0	0.03	0			Tripartite ATP-independent periplasmic transporters, DctQ component
contig00012	B_00834	35082	35510	143	-	0	0	0	0		takP	Alpha-keto acid-binding periplasmic protein TakP precursor
contig00012	B_00835	35507	36169	221	-	0	0	0	0			Monocarboxylate 2-oxoacid-binding periplasmic protein precursor
contig00012	B_00836	36587	36988	134	+	0	0	0	0		mprA	Transcriptional repressor MprA
contig00012	B_00837	36998	38065	356	+	0	0	0	0		mdtA_1	Multidrug resistance protein MdtA precursor
contig00013	B_00838	282	806	175	-	0	0	0	0			MatE
contig00013	B_00839	839	1204	122	-	0	0	0	0			multidrug efflux protein NorA
contig00013	B_00840	1170	1415	82	-	0	0	0	0			hypothetical protein
contig00013	B_00841	1464	1772	103	-	0	0	0	0			hypothetical protein
contig00013	B_00842	2068	3249	394	+	0	0	0	0		intA_1	Prophage CP4-57 integrase
contig00013	B_00843	3242	3898	219	+	0	0	0	0			hypothetical protein
contig00013	B_00844	4347	5051	235	+	0	0	0	0			hypothetical protein
contig00013	B_00845	5362	6321	320	+	0	0	0	0		ftsH1	ATP-dependent zinc metalloprotease FtsH 1
contig00013	B_00846	6337	8859	841	+	0	0	0	0			hypothetical protein
contig00013	B_00847	9179	9742	188	+	0	0	0	0			hypothetical protein
contig00013	B_00848	9933	11318	462	+	0	0.05	0	0			hypothetical protein
contig00013	B_00849	11576	11812	79	+	0	0	0	0			hypothetical protein
contig00013	B_00850	12195	12725	177	+	0	0	0	0			hypothetical protein
contig00013	B_00851	13164	13385	74	+	0	0	0	0			Prophage CP4-57 regulatory protein (AlpA)
contig00013	B_00852	13376	14809	478	+	0.17	0	0	0			hypothetical protein
contig00013	B_00853	14752	15078	109	+	0	0	0	0			hypothetical protein
contig00013	B_00854	15164	15691	176	+	0	0	0	0			hypothetical protein
contig00013	B_00855	16046	16579	178	+	0	0	0	0			hypothetical protein
contig00013	B_00856	16888	17280	131	+	0	0	0	0			hypothetical protein
contig00013	B_00857	17485	18912	476	+	0	0.05	0	0.04		htrA	Putative serine protease HtrA
contig00013	B_00858	18927	19334	136	-	0	0	0	0			hypothetical protein
contig00013	B_00859	19420	19680	87	-	0	0	0	0			hypothetical protein
contig00013	B_00860	20074	20682	203	+	0.4	0	0	0			hypothetical protein
contig00013	B_00861	20942	21781	280	-	0	0	0.04	0			hypothetical protein
contig00013	B_00862	22377	22697	107	+	0	0	0	0			hypothetical protein
contig00013	B_00863	22869	23576	236	+	0	0	0	0		podJ	Localization factor PodJL
contig00013	B_00865	24160	24789	210	-	0	0	0.05	0		alaS_4	Alanine--tRNA ligase
contig00013	B_00866	24843	25463	207	-	0	0	0	0			putative MscS family protein.1 precursor
contig00013	B_00867	25430	26041	204	-	0	0	0	0			hypothetical protein
contig00013	B_00868	26055	27326	424	-	0	0	0	0			hypothetical protein
contig00013	B_00869	27326	27505	60	-	0	0	0	0			cysteine synthase A
contig00013	B_00870	27450	27731	94	-	0	0	0	0			cysteine synthase A
contig00013	B_00871	27703	28194	164	-	0	0	0.06	0.38		cbs	Putative cystathionine beta-synthase
contig00013	B_00872	28176	28358	61	-	0	0	0	0			cysteine synthase A
contig00013	B_00873	28614	28886	91	-	0	0	0	0		nudF	ADP-ribose pyrophosphatase
contig00013	B_00874	28867	29568	234	-	0	0	0	0			AIG2-like family protein
contig00013	B_00875	29614	30054	147	-	0	0	0	0			hypothetical protein
contig00013	B_00876	30141	30830	230	-	0	0	0	0		cfa_1	Cyclopropane-fatty-acyl-phospholipid synthase
contig00013	B_00877	30827	31357	177	-	0	0	0	0		cfa_2	Cyclopropane-fatty-acyl-phospholipid synthase
contig00013	B_00878	31516	32115	200	-	0	0	0.1	0			Aminotransferase class-V
contig00013	B_00879	32276	32746	157	-	0	0	0	0			Aminotransferase class-V
contig00013	B_00880	33670	33900	77	-	0	0	0	0			hypothetical protein
contig00013	B_00881	33902	34924	341	+	0	0	0	0		opuD_1	Glycine betaine transporter OpuD
contig00013	B_00882	34976	35305	110	-	0	0	0	0			hypothetical protein
contig00013	B_00883	35350	35832	161	-	0	0.15	0	0		acuI_1	Acrylyl-CoA reductase AcuI
contig00013	B_00884	35823	36287	155	-	0	0	0	0		acuI_2	Acrylyl-CoA reductase AcuI
contig00013	B_00885	36298	37398	367	-	0	0	0	0		dmdA	Dimethylsulfonioproprionate demethylase DmdA
contig00013	B_00886	37431	38063	211	-	0	0	0	0			hypothetical protein
contig00014	B_00887	271	1071	267	-	0	0	0	0			hypothetical protein
contig00014	B_00888	1056	1727	224	-	0	0	0	0			hypothetical protein
contig00014	B_00889	1757	2134	126	-	0	0	0	0			hypothetical protein
contig00014	B_00890	2202	2648	149	-	0	0	0	0			hypothetical protein
contig00014	B_00891	2641	2805	55	-	0	0	0	0			hypothetical protein
contig00014	B_00892	4347	5285	313	+	0	0	0.03	0			hypothetical protein
contig00014	B_00893	5306	5455	50	+	0	0	0	0			hypothetical protein
contig00014	B_00894	5455	6090	212	+	0	0	0	0		apxIA	RTX-I toxin determinant A from serotypes 1/9
contig00014	B_00895	6137	6277	47	+	0	0	0	0			hypothetical protein
contig00014	B_00896	6543	7097	185	+	0	0	0	0			hypothetical protein
contig00014	B_00897	7114	7443	110	+	0	0	0	0			anaerobic benzoate catabolism transcriptional regulator
contig00014	B_00898	7661	8245	195	+	0	0	0	0			hypothetical protein
contig00014	B_00899	8340	8702	121	-	0	0	0	0		rssB	Regulator of RpoS
contig00014	B_00900	8729	9610	294	-	0	0	0.03	0		fixL_1	Sensor protein FixL
contig00014	B_00901	10101	10727	209	-	0	0	0	0			hypothetical protein
contig00014	B_00902	10863	11471	203	-	0	0	0	0			hypothetical protein
contig00014	B_00903	11697	12257	187	+	0	0	0	0		kdpE_1	KDP operon transcriptional regulatory protein KdpE
contig00014	B_00904	13321	13677	119	+	0	0	0	0		ispD_1	2-C-methyl-D-erythritol 4-phosphate cytidylyltransferase
contig00014	B_00905	13674	13955	94	+	0	0	0	0		ispD_2	2-C-methyl-D-erythritol 4-phosphate cytidylyltransferase
contig00014	B_00906	14047	14784	246	+	0	0	0.04	0		fabG_1	3-oxoacyl-[acyl-carrier-protein] reductase FabG
contig00014	B_00907	14822	16081	420	+	0.39	0	0	0			hypothetical protein
contig00014	B_00908	16086	17069	328	+	0	0	0.03	0			hypothetical protein
contig00014	B_00909	17051	17845	265	+	0	0	0	0			hypothetical protein
contig00014	B_00910	17842	19311	490	+	0	0	0	0			CDP-Glycerol:Poly(glycerophosphate) glycerophosphotransferase
contig00014	B_00911	19308	19742	145	+	0	0	0	0			hypothetical protein
contig00014	B_00912	19763	20536	258	+	0	0	0	0			hypothetical protein
contig00014	B_00913	20566	21279	238	+	0	0	0	0		kpsM_1	Polysialic acid transport protein KpsM
contig00014	B_00914	21453	21989	179	+	0	0	0	0		kpsT_1	Polysialic acid transport ATP-binding protein KpsT
contig00014	B_00915	22045	22320	92	-	0	0	0	0			hypothetical protein
contig00014	B_00916	22967	23590	208	-	0	0.59	0	0.2		siaT_4	Sialic acid TRAP transporter permease protein SiaT
contig00014	B_00917	23539	23934	132	-	0	0.93	0	0.32		siaT_5	Sialic acid TRAP transporter permease protein SiaT
contig00014	B_00918	23928	24365	146	-	0	0	0	0			DctM-like transporters
contig00014	B_00919	24438	25007	190	-	0	0	0.05	0			Tripartite ATP-independent periplasmic transporters, DctQ component
contig00014	B_00920	25065	26075	337	-	0	0	0	0			Monocarboxylate 2-oxoacid-binding periplasmic protein precursor
contig00014	B_00921	26198	26290	31	-	0	0	0	0			hypothetical protein
contig00014	B_00922	26245	26472	76	-	0	0	0	0			hypothetical protein
contig00014	B_00923	26596	27270	225	-	0	0	0	0.09		dctD_1	C4-dicarboxylate transport transcriptional regulatory protein DctD
contig00014	B_00924	27236	27541	102	-	0	0	0	0		dctD_2	C4-dicarboxylate transport transcriptional regulatory protein DctD
contig00014	B_00925	27541	29268	576	-	0	0	0	0		dctB_1	C4-dicarboxylate transport sensor protein DctB
contig00014	B_00926	29715	30347	211	-	0	0	0	0			Phage integrase family protein
contig00014	B_00927	30742	31077	112	-	0	0	0	0		ubiE_4	Ubiquinone/menaquinone biosynthesis C-methyltransferase UbiE
contig00014	B_00928	31040	31363	108	-	0	0	0	0		ubiE_5	Ubiquinone/menaquinone biosynthesis C-methyltransferase UbiE
contig00014	B_00929	31368	32123	252	-	0	0	0	0		pcs_1	Phosphatidylcholine synthase
contig00014	B_00930	32127	32657	177	-	0	0	0	0		psd_1	Phosphatidylserine decarboxylase proenzyme
contig00014	B_00931	32627	32818	64	-	0	0	0	0		psd_2	Phosphatidylserine decarboxylase proenzyme
contig00014	B_00932	32921	33142	74	-	0	0	0.67	0		nadC_1	putative nicotinate-nucleotide pyrophosphorylase [carboxylating]
contig00014	B_00933	33425	33709	95	-	0	0	0	0			hypothetical protein
contig00014	B_00934	34256	35995	580	+	0	0	0	0		acsA_2	Acetyl-coenzyme A synthetase
contig00015	B_00935	69	557	163	-	0	0	0	0			hypothetical protein
contig00015	B_00936	666	1223	186	+	0	0	0	0		fas6	LOG family protein ORF6 in fasciation locus
contig00015	B_00937	1187	2101	305	-	0	0	0.03	0.07			EamA-like transporter family protein
contig00015	B_00938	2204	2803	200	-	0.41	0	0.45	1.26		sodB	Superoxide dismutase [Fe]
contig00015	B_00939	2818	3345	176	-	0	0	0	0			hypothetical protein
contig00015	B_00940	3338	3829	164	-	0	0	0	0			hypothetical protein
contig00015	B_00941	3913	4467	185	-	0	0	0	0			Sarcosine oxidase, gamma subunit family
contig00015	B_00942	4460	6127	556	-	0	0	0.05	0		gcvT_1	Aminomethyltransferase
contig00015	B_00943	6124	6291	56	-	0	0	0	0			hypothetical protein
contig00015	B_00944	6457	7491	345	-	0	0	0	0			Putative thiazole biosynthetic enzyme
contig00015	B_00945	7488	7925	146	-	0	0	0.07	0			Sarcosine oxidase, delta subunit family
contig00015	B_00946	7894	9141	416	-	0	0	0.12	0		soxB_1	Sarcosine oxidase subunit beta
contig00015	B_00947	9363	9920	186	+	0	0	0	0			hypothetical protein
contig00015	B_00948	9973	10575	201	+	0.41	0	0	0			hypothetical protein
contig00015	B_00949	10616	11080	155	+	0	0	0	0		yrrK	Putative Holliday junction resolvase
contig00015	B_00950	11080	11313	78	+	0	0	0	0			hypothetical protein
contig00015	B_00951	11393	11764	124	+	0	0	0	0			hypothetical protein
contig00015	B_00952	11614	11946	111	-	0	0	0	0			hypothetical protein
contig00015	B_00953	12116	12379	88	-	0	0	0	0.48		ispG_1	4-hydroxy-3-methylbut-2-en-1-yl diphosphate synthase
contig00015	B_00954	12381	12866	162	-	0	0	0	0.13		ispG_2	4-hydroxy-3-methylbut-2-en-1-yl diphosphate synthase
contig00015	B_00955	12944	13234	97	-	0	0	0	0.22		ispG_3	4-hydroxy-3-methylbut-2-en-1-yl diphosphate synthase
contig00015	B_00956	13330	14535	402	-	0	0	0	0.05			Helix-turn-helix domain protein
contig00015	B_00957	14642	15433	264	-	0	0	0.04	0.08		hemA_1	5-aminolevulinate synthase
contig00015	B_00958	15507	15932	142	-	0	0	0	0.15		hemA_2	5-aminolevulinate synthase
contig00015	B_00959	16133	16738	202	+	0	0	0	0		dapE_1	Succinyl-diaminopimelate desuccinylase
contig00015	B_00960	16732	17508	259	+	0	0	0	0			hypothetical protein
contig00015	B_00961	17568	17780	71	-	1.16	0.7	0.84	0			hypothetical protein
contig00015	B_00964	18246	18842	199	-	0	0	0.9	0.11		pspA	Phosphoserine phosphatase 1
contig00015	B_00966	19111	20034	308	+	0	0	0	0.14		cdhR_4	HTH-type transcriptional regulator CdhR
contig00015	B_00967	19997	20113	39	+	0	0	0	0		rhaR	HTH-type transcriptional activator RhaR
contig00015	B_00968	20118	21014	299	-	0	0	0	0.14		gbh_1	Guanidinobutyrase
contig00015	B_00969	21281	22051	257	+	0.64	0	0.89	0			hypothetical protein
contig00015	B_00971	22286	22831	182	-	0	0	0.11	0.69		lon_1	Lon protease
contig00015	B_00972	22828	23997	390	-	0.42	0	0.3	0.81		lon_2	Lon protease
contig00015	B_00973	24165	24506	114	-	0	0	0.09	0.37		lon_3	Lon protease
contig00015	B_00974	24455	24691	79	-	0	0	0.5	2.13		lon_4	Lon protease
contig00015	B_00975	24912	25346	145	-	0	0	0	0			NADPH-dependent FMN reductase
contig00015	B_00976	25478	25759	94	-	0	0	0	0		tgt_1	Queuine tRNA-ribosyltransferase
contig00015	B_00977	25719	26216	166	-	0	0	0.12	0		tgt_2	Queuine tRNA-ribosyltransferase
contig00015	B_00978	26231	26509	93	-	0	0	0.11	0		tgt_3	Queuine tRNA-ribosyltransferase
contig00015	B_00979	26664	26924	87	-	1.89	0	0	0			hypothetical protein
contig00015	B_00980	27178	27543	122	+	0	0	0.16	0.17			hypothetical protein
contig00015	B_00981	27593	28273	227	+	0.36	0	0	0			hypothetical protein
contig00015	B_00982	28266	28712	149	+	0	0	0	0			hypothetical protein
contig00015	B_00983	28688	28975	96	+	0	0	0	0			hypothetical protein
contig00015	B_00984	29005	29397	131	+	0	0	0	0.32		iscA	Iron-binding protein IscA
contig00015	B_00985	29492	29818	109	-	0	0	0	0			2OG-Fe(II) oxygenase superfamily protein
contig00015	B_00986	29815	29985	57	-	0	0	0	0			hypothetical protein
contig00015	B_00987	30038	30409	124	-	0	0	0	0			hypothetical protein
contig00015	B_00988	30472	31287	272	+	0	0	0	0		tpiA	Triosephosphate isomerase
contig00015	B_00989	31401	31565	55	+	0	0	0	0			hypothetical protein
contig00015	B_00990	31606	32577	324	+	0	0	0	0.06		ddc_1	L-2,4-diaminobutyrate decarboxylase
contig00015	B_00991	32950	33246	99	+	0	0	0	0			hypothetical protein
contig00015	B_00992	33243	33683	147	+	0	0	0	0			Haemolysin-III related
contig00015	B_00993	33925	35343	473	+	0	0	0	0			Trimethylamine methyltransferase (MTTB)
contig00015	B_00994	35531	36076	182	-	0	0	0.05	0.23		uup_1	ABC transporter ATP-binding protein uup
contig00015	B_00995	36105	37022	306	-	0	0	0	0		uup_2	ABC transporter ATP-binding protein uup
contig00016	B_00996	15	1262	416	+	0	0	0.05	0		envZ_2	Osmolarity sensor protein EnvZ
contig00016	B_00997	1332	2090	253	+	0	0	0.04	0		novR	Decarboxylase NovR
contig00016	B_00998	2129	3166	346	-	0	0	0	0		curA	NADPH-dependent curcumin reductase
contig00016	B_01000	3477	4526	350	+	0.23	0.07	0.06	0		purM	Phosphoribosylformylglycinamidine cyclo-ligase
contig00016	B_01001	4523	5128	202	+	0.41	0	0	0		purN	Phosphoribosylglycinamide formyltransferase
contig00016	B_01002	5235	5549	105	+	0	0	0.09	0		rnd_1	Ribonuclease D
contig00016	B_01003	5711	5854	48	+	0	0	0	0		rnd_2	Ribonuclease D
contig00016	B_01004	5921	7090	390	+	0.21	0	0	0		rnd_3	Ribonuclease D
contig00016	B_01005	7057	7608	184	+	0	0.13	0	0		sufE	Cysteine desulfuration protein SufE
contig00016	B_01006	7545	7979	145	-	0	0.17	0	0			hypothetical protein
contig00016	B_01007	7954	8184	77	-	0	0	0	0.27			hypothetical protein
contig00016	B_01008	8204	8449	82	-	0	0	0	0			hypothetical protein
contig00016	B_01009	8455	9159	235	-	0.7	0	0.29	0.36		metH	Methionine synthase
contig00016	B_01010	9339	9836	166	+	0	0	0	0			hypothetical protein
contig00016	B_01011	10120	10428	103	+	0.8	0	0	0			hypothetical protein
contig00016	B_01012	10425	11525	367	-	0.22	0	0.05	0		yitJ	Bifunctional homocysteine S-methyltransferase/5,10-methylenetetrahydrofolate reductase
contig00016	B_01013	13010	13465	152	+	0	0	0	0			hypothetical protein
contig00016	B_01014	13988	14152	55	-	0	0	0.18	0			hypothetical protein
contig00016	B_01015	14579	15109	177	+	0	0	0.06	0.36		purC	Phosphoribosylaminoimidazole-succinocarboxamide synthase
contig00016	B_01016	15082	15198	39	+	0	0	0	0			hypothetical protein
contig00016	B_01017	15211	15441	77	+	0	0	0	0			phosphoribosylformylglycinamidine synthase subunit PurS
contig00016	B_01018	15441	16109	223	+	0	0	0.04	0		purQ	Phosphoribosylformylglycinamidine synthase 1
contig00016	B_01019	16326	16931	202	+	0	0	0	0		dctB_2	C4-dicarboxylate transport sensor protein DctB
contig00016	B_01020	16970	17923	318	+	0	0	0	0		dctB_3	C4-dicarboxylate transport sensor protein DctB
contig00016	B_01021	17953	19287	445	+	0	0.06	0	0.19		dctD_3	C4-dicarboxylate transport transcriptional regulatory protein DctD
contig00016	B_01022	19362	19595	78	+	0	0	0	0		bphF	4-hydroxy-2-oxovalerate aldolase
contig00016	B_01023	19726	20058	111	+	0	0	0	0		hpcH	4-hydroxy-2-oxo-heptane-1,7-dioate aldolase
contig00016	B_01024	20243	21139	299	+	0	0	0.03	0			potassium-tellurite ethidium and proflavin transporter
contig00016	B_01025	21081	21242	54	+	0	0	0	0			hypothetical protein
contig00016	B_01026	21456	22763	436	+	0.19	0	0.02	0.1		cysS	Cysteine--tRNA ligase
contig00016	B_01027	22781	22921	47	+	0	0	0	0			hypothetical protein
contig00016	B_01028	22921	23043	41	+	0	0	0	0			hypothetical protein
contig00016	B_01029	23077	23535	153	+	0	0	0	0.14		leuA_1	2-isopropylmalate synthase
contig00016	B_01030	23480	23737	86	+	0	0	0.12	0			putative alpha-isopropylmalate/homocitrate synthase family transferase
contig00016	B_01031	24042	24248	69	+	0	0	0	0			putative alpha-isopropylmalate/homocitrate synthase family transferase
contig00016	B_01032	24245	24661	139	+	0	0	0.07	0		leuA_2	2-isopropylmalate synthase
contig00016	B_01033	24893	25285	131	+	0	0	0	0			hypothetical protein
contig00016	B_01034	25478	25642	55	-	0	0	0	0			hypothetical protein
contig00016	B_01035	25749	26075	109	+	0	0	0	0		ampR	HTH-type transcriptional activator AmpR
contig00016	B_01036	26075	26320	82	+	0	0	0	0			DNA-binding transcriptional activator GcvA
contig00016	B_01037	26332	26631	100	+	0	0	0	0			DNA-binding transcriptional activator GcvA
contig00016	B_01038	26628	27359	244	-	0	0	0	0		ycgJ	putative methyltransferase YcgJ
contig00016	B_01039	27390	28031	214	-	0	0	0	0		eda	KHG/KDPG aldolase
contig00016	B_01040	28044	28814	257	-	0	0	0	0		edd_1	Phosphogluconate dehydratase
contig00016	B_01041	28811	29950	380	-	0	0	0	0		edd_2	Phosphogluconate dehydratase
contig00016	B_01042	30056	31264	403	+	0	0	0	0		rlmI	Ribosomal RNA large subunit methyltransferase I
contig00016	B_01043	31261	31800	180	+	0	0	0	0			hypothetical protein
contig00016	B_01044	31847	32527	227	-	0	0	0	0.09		loiP_1	Metalloprotease LoiP precursor
contig00016	B_01045	32533	33207	225	-	0	0	0	0			hypothetical protein
contig00016	B_01046	33258	33572	105	-	1.56	0	0	0			hypothetical protein
contig00016	B_01047	33710	34027	106	+	0	0	0	0			hypothetical protein
contig00016	B_01048	34024	35208	395	-	0	0	0	0.05			VWA domain containing CoxE-like protein
contig00016	B_01049	35218	35379	54	-	0	0	0	0			hypothetical protein
contig00016	B_01050	35432	36262	277	-	0	0	0	0			hypothetical protein
contig00016	B_01051	36259	36843	195	-	0	0	0	0.11			hypothetical protein
contig00017	B_01052	359	523	55	+	0	0	0	0			hypothetical protein
contig00017	B_01053	844	1521	226	-	0	0.11	0.04	0		mtnP	S-methyl-5'-thioadenosine phosphorylase
contig00017	B_01054	1533	1715	61	-	0	0	0	0			5'-methylthioadenosine phosphorylase
contig00017	B_01055	1874	2821	316	+	0	0	0	0.07		bicA	Bicarbonate transporter BicA
contig00017	B_01056	2818	3504	229	+	0	0	0	0		dauA	C4-dicarboxylic acid transporter DauA
contig00017	B_01057	3551	3790	80	-	0	0	0	0			hypothetical protein
contig00017	B_01058	3753	4157	135	-	0	0	0	0			Flavin reductase like domain protein
contig00017	B_01059	4377	4739	121	+	0	0	0	0			Acetyltransferase (GNAT) family protein
contig00017	B_01060	4758	5129	124	-	0	0	0	0			hypothetical protein
contig00017	B_01061	5323	6954	544	-	0	0	0.07	0.04		ptsI	Phosphoenolpyruvate-protein phosphotransferase
contig00017	B_01062	6951	7568	206	-	0	0	0	0		nifA	Nif-specific regulatory protein
contig00017	B_01063	7932	8102	57	+	0	0	0	0		dcsD_2	hypothetical protein
contig00017	B_01064	8598	8999	134	+	0	0	0	0		dcsD_3	hypothetical protein
contig00017	B_01065	9162	9665	168	-	0	0	0	0			hypothetical protein
contig00017	B_01066	9815	10129	105	+	0	0	0	0			EamA-like transporter family protein
contig00017	B_01067	10247	10687	147	+	0	0	0	0			EamA-like transporter family protein
contig00017	B_01068	10713	11396	228	-	0	0	0	0			hypothetical protein
contig00017	B_01069	11530	12162	211	-	0	0	0	0		gmd_2	GDP-mannose 4,6-dehydratase
contig00017	B_01070	12256	12921	222	+	0	0.11	0	0		tetR_1	Tetracycline repressor protein class H
contig00017	B_01071	12970	13590	207	+	0	0	0	0			methionine synthase I
contig00017	B_01072	13976	15211	412	-	0	0	0.05	0.05		lysC	Aspartokinase
contig00017	B_01073	15324	15596	91	-	0	0	0	0			hypothetical protein
contig00017	B_01074	15545	16018	158	-	0	0	0	0			hypothetical protein
contig00017	B_01075	16037	16489	151	-	0	0	0	0			Acetyltransferase (GNAT) family protein
contig00017	B_01076	16556	16801	82	-	0	0	0.12	0			hypothetical protein
contig00017	B_01077	16785	17039	85	-	0	0	0	0			hypothetical protein
contig00017	B_01078	17128	17622	165	-	0	0	0	0			NUDIX domain protein
contig00017	B_01079	17817	18188	124	-	0	0	0	0		metG_1	Methionine--tRNA ligase
contig00017	B_01080	18230	19531	434	-	0	0	0	0		metG_2	Methionine--tRNA ligase
contig00017	B_01081	19528	19842	105	-	0	0	0	0			hypothetical protein
contig00017	B_01082	19842	20276	145	-	0	0	0	0		ycaD_1	putative MFS-type transporter YcaD
contig00017	B_01083	20352	20828	159	-	0	0	0	0		ycaD_2	putative MFS-type transporter YcaD
contig00017	B_01084	20967	21545	193	+	0	0.13	0	0		fbpC2	Fe(3+) ions import ATP-binding protein FbpC 2
contig00017	B_01085	21654	22103	150	+	0	0	0	0.14			hypothetical protein
contig00017	B_01086	22319	22534	72	+	0	0	0	0.29		tatAd	Sec-independent protein translocase protein TatAd
contig00017	B_01087	22558	23172	205	+	0	0	0	0.1		tatB	Sec-independent protein translocase protein TatB
contig00017	B_01088	23169	24119	317	+	0	0	0.09	0		tatC	Sec-independent protein translocase protein TatC
contig00017	B_01089	24259	25104	282	+	0	0.09	0	0.07			hypothetical protein
contig00017	B_01090	25175	25684	170	+	0	0	0	0			hypothetical protein
contig00017	B_01091	26065	26319	85	+	0	0	0	0			hypothetical protein
contig00017	B_01092	26329	26859	177	-	0	0	0	0		serS_1	Serine--tRNA ligase
contig00017	B_01093	26810	27601	264	-	0	0.93	0	0		serS_2	Serine--tRNA ligase
contig00017	B_01094	27685	28029	115	-	0.71	0	0	0			hypothetical protein
contig00017	B_01095	28221	28550	110	+	0	0	0	0			preprotein translocase subunit YajC
contig00017	B_01096	28608	29294	229	+	0	0	0	0		secD_1	Protein translocase subunit SecD
contig00017	B_01097	29414	29962	183	+	0	0	0	0		secD_2	Protein translocase subunit SecD
contig00017	B_01098	29971	31179	403	+	0	0	0.07	0.05		secF	Protein-export membrane protein SecF
contig00017	B_01099	31031	31687	219	-	0	0	0.05	0.1			hypothetical protein
contig00017	B_01100	31717	31989	91	+	0	0	0	0			hypothetical protein
contig00017	B_01101	32527	32892	122	+	0	0	0	0		ccmA_1	Cytochrome c biogenesis ATP-binding export protein CcmA
contig00017	B_01102	32834	33007	58	+	0	0	0	0		ccmA_2	Cytochrome c biogenesis ATP-binding export protein CcmA
contig00017	B_01103	33162	33659	166	+	0	0	0	0		ccmB	Heme exporter protein B
contig00017	B_01104	33796	34464	223	+	0	0	0	0.19		ccmC	Heme exporter protein C
contig00017	B_01105	34457	34612	52	+	0	0	0	0			Heme exporter protein D (CcmD)
contig00017	B_01106	34639	35157	173	+	0	0	0	0		cycY	Thiol:disulfide interchange protein CycY precursor
contig00018	B_01107	340	627	96	-	0	0	0	0			hypothetical protein
contig00018	B_01108	624	1565	314	-	0	0	0	0		gcvA_1	Glycine cleavage system transcriptional activator
contig00018	B_01109	1673	1783	37	+	0	0	0	0			hypothetical protein
contig00018	B_01110	1861	2583	241	-	0	0	0.04	0.09		fabG_2	3-oxoacyl-[acyl-carrier-protein] reductase FabG
contig00018	B_01111	2767	3942	392	-	0	0	0.05	0.05		phbA	Acetyl-CoA acetyltransferase
contig00018	B_01112	4102	4656	185	-	0	0	0	0.11		gmr_1	Cyclic di-GMP phosphodiesterase Gmr
contig00018	B_01113	4667	4945	93	-	0	0	0	0			hypothetical protein
contig00018	B_01114	5043	5633	197	+	0	0	0	0		tag	DNA-3-methyladenine glycosylase 1
contig00018	B_01115	5625	6827	401	-	0	0	0	0		mltB_1	Membrane-bound lytic murein transglycosylase B precursor
contig00018	B_01116	7041	8420	460	+	0	0	0.02	0.09		argH1	Argininosuccinate lyase 1
contig00018	B_01117	8417	8596	60	+	0	0	0	0			hypothetical protein
contig00018	B_01118	8682	9701	340	+	0	0	0	0.12		lysA	Diaminopimelate decarboxylase
contig00018	B_01119	9878	11008	377	+	0.22	0	0.08	0			hypothetical protein
contig00018	B_01120	10969	11607	213	+	0	0	0	0			hypothetical protein
contig00018	B_01121	11648	12172	175	+	0	0	0	0			hypothetical protein
contig00018	B_01122	12216	12431	72	+	0	0	0	0.29			hypothetical protein
contig00018	B_01123	12526	13035	170	-	0	0	0	0.25		recR	Recombination protein RecR
contig00018	B_01124	13023	13469	149	-	0	0	0.07	0		ybaB	Nucleoid-associated protein YbaB
contig00018	B_01125	13487	14644	386	-	0	0	0.03	0		dnaX_1	DNA polymerase III subunit tau
contig00018	B_01126	14641	15294	218	-	0	0.11	0.05	0.19		dnaX_2	DNA polymerase III subunit tau
contig00018	B_01127	15886	17010	375	-	0	0	0	0.06		rsgA	Putative ribosome biogenesis GTPase RsgA
contig00018	B_01128	17429	18055	209	-	0	0	0	0		yfkN_1	Trifunctional nucleotide phosphoesterase protein YfkN precursor
contig00018	B_01129	18245	18940	232	-	0	0	0	0		cpdB	2',3'-cyclic-nucleotide 2'-phosphodiesterase/3'-nucleotidase precursor
contig00018	B_01130	18888	19220	111	-	0	0	0	0		yfkN_2	Trifunctional nucleotide phosphoesterase protein YfkN precursor
contig00018	B_01131	19450	20070	207	+	0	0	0	0		nudC_1	NADH pyrophosphatase
contig00018	B_01132	20075	20413	113	+	0	0	0	0		nudC_2	NADH pyrophosphatase
contig00018	B_01133	20453	20914	154	+	0	0	0	0			hypothetical protein
contig00018	B_01134	20933	21304	124	-	0	0	0	0		pheA	Prephenate dehydratase
contig00018	B_01135	21366	21863	166	+	0	0	0	0			hypothetical protein
contig00018	B_01136	21866	22420	185	+	0	0	0	0		cycM	Cytochrome c-552
contig00018	B_01137	22654	22917	88	+	0	0.28	0	0			hypothetical protein
contig00018	B_01138	22887	24497	537	+	0	0	0	0.04			Bacterial extracellular solute-binding proteins, family 5 Middle
contig00018	B_01139	24536	25618	361	+	0.23	0.07	0	0		yejB	Inner membrane ABC transporter permease protein YejB
contig00018	B_01140	25955	26644	230	+	0	0	0	0		yejE	Inner membrane ABC transporter permease protein YejE
contig00018	B_01141	26724	28331	536	+	0	0	0	0.08		gsiA_2	Glutathione import ATP-binding protein GsiA
contig00018	B_01142	28333	29502	390	-	0	0.06	0.05	0.05		dacF_1	D-alanyl-D-alanine carboxypeptidase DacF precursor
contig00018	B_01143	29517	29744	76	-	0	0	0	0		dacA	D-alanyl-D-alanine carboxypeptidase DacA precursor
contig00018	B_01144	30247	30585	113	+	0	0	0	0		clpS	ATP-dependent Clp protease adapter protein ClpS
contig00018	B_01145	31127	31360	78	+	0	0	0	0			Methyltransferase small domain protein
contig00018	B_01146	31357	31593	79	+	0	0	0	0		rsmC_1	Ribosomal RNA small subunit methyltransferase C
contig00018	B_01147	31640	32467	276	+	0	0	0.04	0			Glucose 1-dehydrogenase
contig00018	B_01148	32561	33367	269	+	0	0	0	0		hemF	Coproporphyrinogen-III oxidase, aerobic
contig00018	B_01149	33452	34060	203	+	0	0	0	0		yusO	putative HTH-type transcriptional regulator YusO
contig00019	B_01150	503	2893	797	+	0	0	0.02	0			Eco57I restriction-modification methylase
contig00019	B_01151	2886	3359	158	+	0	0	0	0			hypothetical protein
contig00019	B_01152	3322	3816	165	+	0	0	0	0			hypothetical protein
contig00019	B_01153	3767	4576	270	+	0	0	0	0			PglZ domain protein
contig00019	B_01154	4696	4980	95	-	0	0	0	0			hypothetical protein
contig00019	B_01155	5018	5392	125	+	0	0	0	0			hypothetical protein
contig00019	B_01156	5404	6720	439	+	0	0	0.02	0			hypothetical protein
contig00019	B_01157	6723	7235	171	+	0	0	0.06	0			hypothetical protein
contig00019	B_01158	7174	7503	110	+	0	0	0	0			hypothetical protein
contig00019	B_01159	7595	8074	160	-	0	0	0	0			hypothetical protein
contig00019	B_01160	8076	8330	85	-	0	0	0	0			WGR domain protein
contig00019	B_01161	8320	8571	84	-	0	0	0	0			hypothetical protein
contig00019	B_01162	8687	9139	151	-	0	0	0	0			hypothetical protein
contig00019	B_01163	9256	9942	229	+	0	0	0	0		sbcD	Nuclease SbcCD subunit D
contig00019	B_01164	9950	10348	133	+	0	0	0	0			hypothetical protein
contig00019	B_01165	10345	10818	158	+	0	0	0	0		sbcC_1	Nuclease SbcCD subunit C
contig00019	B_01166	10835	11338	168	+	0	0	0	0			hypothetical protein
contig00019	B_01167	11335	12510	392	+	0	0	0.03	0			hypothetical protein
contig00019	B_01168	12523	13425	301	+	0	0	0.03	0		sbcC_2	Nuclease SbcCD subunit C
contig00019	B_01169	13723	14235	171	+	0	0	0	0			hypothetical protein
contig00019	B_01170	14186	14956	257	+	0	0	0	0			hypothetical protein
contig00019	B_01171	14962	16269	436	+	0	0	0	0			PD-(D/E)XK nuclease superfamily protein
contig00019	B_01172	16367	17431	355	+	0	0	0	0		recB_1	RecBCD enzyme subunit RecB
contig00019	B_01173	17787	19469	561	+	0	0	0	0		recB_2	RecBCD enzyme subunit RecB
contig00019	B_01174	19484	20650	389	+	0.21	0	0	0			hypothetical protein
contig00019	B_01175	20640	21506	289	+	0	0	0	0			hypothetical protein
contig00019	B_01176	21472	22503	344	+	0	0	0	0			hypothetical protein
contig00019	B_01177	22455	25583	1043	+	0	0	0.02	0.02		rapA	RNA polymerase-associated protein RapA
contig00019	B_01178	25669	26367	233	-	0	0.11	0	0			HTH DNA binding domain protein
contig00019	B_01179	26397	26735	113	-	0	0	0	0			hypothetical protein
contig00019	B_01180	26962	27453	164	+	0	0	0	0		hin	DNA-invertase hin
contig00019	B_01181	27423	27845	141	+	0	0	0	0			hypothetical protein
contig00019	B_01182	27980	29173	398	+	0	0	0.05	0		soj_1	Sporulation initiation inhibitor protein Soj
contig00019	B_01183	29157	30086	310	+	0	0	0	0.07		parB_2	putative chromosome-partitioning protein ParB
contig00019	B_01184	30300	30938	213	+	0	0	0	0			hypothetical protein
contig00019	B_01185	31021	31512	164	+	0	0	0	0			hypothetical protein
contig00019	B_01186	31842	31949	36	+	0	0	0	0			hypothetical protein
contig00019	B_01187	32420	33100	227	-	0	0.22	0	0			hypothetical protein
contig00019	B_01188	33242	33400	53	+	0	0	0	0			hypothetical protein
contig00019	B_01189	33358	33702	115	-	0	0	0	0			hypothetical protein
contig00020	B_01190	259	885	209	+	0	0	0.05	0			hypothetical protein
contig00020	B_01191	1546	2343	266	+	0	0	0	0		cysG	Siroheme synthase
contig00020	B_01192	2379	2612	78	+	0	0	0	0			hypothetical protein
contig00020	B_01193	2693	3595	301	+	0	0	0.03	0		gap3	Glyceraldehyde-3-phosphate dehydrogenase 3
contig00020	B_01194	3764	4948	395	+	0	0	0	0			Major Facilitator Superfamily protein
contig00020	B_01195	4958	5875	306	+	0	0	0	0		nlhH	Carboxylesterase NlhH
contig00020	B_01196	5959	6147	63	+	0	0	0	0			hypothetical protein
contig00020	B_01197	6117	7244	376	+	0	0	0	0		waaA	3-deoxy-D-manno-octulosonic acid transferase
contig00020	B_01198	7244	8053	270	+	0	0	0	0		lpxK	Tetraacyldisaccharide 4'-kinase
contig00020	B_01199	8065	8241	59	+	0	0	0	0			hypothetical protein
contig00020	B_01200	8365	8931	189	-	0	0	0	0		bdbD	Disulfide bond formation protein D precursor
contig00020	B_01201	8891	9022	44	-	0	0	0	0			hypothetical protein
contig00020	B_01202	9028	9375	116	-	0	0	0	0			hypothetical protein
contig00020	B_01203	9637	9933	99	+	0	0	0	0		yfhQ_1	putative A/G-specific adenine glycosylase YfhQ
contig00020	B_01204	9957	10682	242	+	0	0	0.08	0		yfhQ_2	putative A/G-specific adenine glycosylase YfhQ
contig00020	B_01205	10733	11872	380	+	0	0	0	0		alkB2	Alkane 1-monooxygenase 2
contig00020	B_01206	11939	12493	185	-	0	0	0	0			glutaredoxin 2
contig00020	B_01207	12645	13088	148	-	0	0	0	0		dpnA_1	Modification methylase DpnIIB
contig00020	B_01208	13085	13744	220	-	0	0	0	0.19		dpnA_2	Modification methylase DpnIIB
contig00020	B_01209	13871	14494	208	-	0	0	0.05	0		rnhB	Ribonuclease HII
contig00020	B_01210	14509	15114	202	-	0	0	0	0			hypothetical protein
contig00020	B_01211	15281	15565	95	+	0	0	0	0			hypothetical protein
contig00020	B_01212	15537	16217	227	+	0	0	0	0			hypothetical protein
contig00020	B_01213	16479	16628	50	+	0	0	0	0			hypothetical protein
contig00020	B_01214	16604	17002	133	+	0	0	0	0			hypothetical protein
contig00020	B_01215	17156	17761	202	-	0	0	0	0			hypothetical protein
contig00020	B_01216	17761	18504	248	-	0	0	0	0			hypothetical protein
contig00020	B_01217	18627	19514	296	-	0	0.08	0	0		gcvA_2	Glycine cleavage system transcriptional activator
contig00020	B_01218	19475	19831	119	-	0	0	0	0			hypothetical protein
contig00020	B_01219	19846	20907	354	+	0	0	0	0.06		glyA1_1	Serine hydroxymethyltransferase 1
contig00020	B_01220	21161	21826	222	+	0	0	0	0		mlr_6	4-methylaminobutanoate oxidase (formaldehyde-forming)
contig00020	B_01221	21765	22058	98	+	0	0	0	0			hypothetical protein
contig00020	B_01222	22001	23494	498	+	0.16	0	0	0		mlr_7	4-methylaminobutanoate oxidase (formaldehyde-forming)
contig00020	B_01223	23619	25244	542	+	0.15	0	0	0		xsc_1	Sulfoacetaldehyde acetyltransferase
contig00020	B_01224	25254	26387	378	-	0.22	0	0	0		argE_3	Acetylornithine deacetylase
contig00020	B_01225	26384	27337	318	-	0	0	0	0		cynR_1	HTH-type transcriptional regulator CynR
contig00020	B_01226	27409	28521	371	-	0	0	0	0		doxB	Naphthalene 1,2-dioxygenase subunit alpha
contig00020	B_01227	28632	29228	199	-	0	0	0	0			hypothetical protein
contig00020	B_01228	29225	29719	165	-	0	0	0	0		rutC	Putative aminoacrylate peracid reductase RutC
contig00020	B_01229	29742	30887	382	-	0	0	0	0		hcaE	3-phenylpropionate/cinnamic acid dioxygenase subunit alpha
contig00020	B_01230	30860	31681	274	-	0	0	0.04	0		czcO	putative oxidoreductase CzcO
contig00020	B_01231	31958	32185	76	-	0	0	0	0			hypothetical protein
contig00020	B_01232	32438	32671	78	-	0	0	0	0		betB_1	NAD/NADP-dependent betaine aldehyde dehydrogenase
contig00021	B_01233	338	922	195	+	0	0	0	0			Glycerate dehydrogenase
contig00021	B_01234	929	1393	155	+	0	0	0	0			hypothetical protein
contig00021	B_01235	1463	2068	202	+	0	0	0	0			hypothetical protein
contig00021	B_01236	2228	2320	31	+	0	0	0	0			hypothetical protein
contig00021	B_01237	2320	3369	350	+	0	0	0	0		mlr_8	4-methylaminobutanoate oxidase (formaldehyde-forming)
contig00021	B_01238	3366	3908	181	+	0	0	0	0		mlr_9	4-methylaminobutanoate oxidase (formaldehyde-forming)
contig00021	B_01239	3889	4668	260	+	0	0	0	0		mlr_10	4-methylaminobutanoate oxidase (formaldehyde-forming)
contig00021	B_01240	4855	5220	122	+	0	0	0	0			Glutathione-dependent formaldehyde-activating enzyme
contig00021	B_01241	5224	5703	160	-	0	0	0	0			hypothetical protein
contig00021	B_01242	6231	6635	135	+	0	0	0	0			hypothetical protein
contig00021	B_01243	6665	6814	50	+	0	0	0	0			hypothetical protein
contig00021	B_01244	6821	8656	612	+	0.13	0.04	0	0		novN	Decarbamoylnovobiocin carbamoyltransferase
contig00021	B_01245	8691	9050	120	+	0.68	0	0	0			hypothetical protein
contig00021	B_01246	9047	10252	402	+	0	0	0	0			hypothetical protein
contig00021	B_01247	10508	10684	59	+	0	0	0	0			hypothetical protein
contig00021	B_01248	11044	12000	319	+	0	0	0	0			hypothetical protein
contig00021	B_01249	11997	12518	174	+	0	0	0	0		arcA_1	Arginase
contig00021	B_01250	12687	12929	81	+	0	0	0	0		arcA_2	Arginase
contig00021	B_01251	12938	13987	350	+	0	0	0	0.06		rapL_2	L-lysine cyclodeaminase
contig00021	B_01252	14046	14366	107	-	0.77	0	0	0		gcvH_1	Glycine cleavage system H protein
contig00021	B_01253	14503	14970	156	+	0	0	0	0			hypothetical protein
contig00021	B_01254	14916	15083	56	+	0	0	0	0			hypothetical protein
contig00021	B_01255	15349	16224	292	-	0	0	0	0		mepA_1	Multidrug export protein MepA
contig00021	B_01256	16583	17122	180	-	0	0	0	0			hypothetical protein
contig00021	B_01257	17183	18508	442	-	0	0	0	0.05		gltX1	Glutamate--tRNA ligase 1
contig00021	B_01258	18569	18964	132	+	0	0	0	0			Possibl zinc metallo-peptidase
contig00021	B_01259	18970	19398	143	-	0	0	0	0			hypothetical protein
contig00021	B_01260	19493	19654	54	+	0	0	0.55	0			hypothetical protein
contig00021	B_01261	19670	19945	92	+	0	0	0	0		rbn	Ribonuclease BN
contig00021	B_01262	19945	20424	160	+	0	0	0	0			hypothetical protein
contig00021	B_01263	20406	20666	87	-	0	0.28	0	0		nadE_1	Glutamine-dependent NAD(+) synthetase
contig00021	B_01264	20668	20892	75	-	0	0	0.13	0		nadE_2	Glutamine-dependent NAD(+) synthetase
contig00021	B_01265	20849	21415	189	-	0	0	0.05	0		nadE_3	Glutamine-dependent NAD(+) synthetase
contig00021	B_01266	21418	21696	93	-	0	0	0	0		nadE_4	Glutamine-dependent NAD(+) synthetase
contig00021	B_01267	21743	21994	84	-	0	0	0	0		nadE_5	Glutamine-dependent NAD(+) synthetase
contig00021	B_01268	22293	22469	59	+	0	0	0	0			hypothetical protein
contig00021	B_01269	22486	23892	469	+	0	0	0.02	0.09			MORN repeat
contig00021	B_01270	24094	25608	505	+	0.16	0	0	0		leuA_3	2-isopropylmalate synthase
contig00021	B_01271	25856	26893	346	+	0	0	0.11	0.24		mreB	Rod shape-determining protein MreB
contig00021	B_01272	26944	27432	163	+	0	0	0	0		mreC_1	Cell shape-determining protein MreC
contig00021	B_01273	27396	27791	132	+	0	0	0	0		mreC_2	Cell shape-determining protein MreC
contig00021	B_01274	27867	28406	180	+	0	0	0	0			hypothetical protein
contig00021	B_01275	28403	28921	173	+	0	0	0	0			penicillin-binding protein 2
contig00021	B_01276	28918	30294	459	+	0	0	0	0		pbp	Beta-lactam-inducible penicillin-binding protein
contig00021	B_01277	30355	31092	246	+	0	0	0	0		mrdB_1	Rod shape-determining protein RodA
contig00021	B_01278	31040	31501	154	+	0	0	0	0		mrdB_2	Rod shape-determining protein RodA
contig00021	B_01279	31501	32433	311	+	0	0	0	0		ghrA	Glyoxylate/hydroxypyruvate reductase A
contig00022	B_01280	247	1161	305	+	0	0	0	0		kefC_1	Glutathione-regulated potassium-efflux system protein KefC
contig00022	B_01281	1143	2135	331	+	0	0	0	0		kefC_2	Glutathione-regulated potassium-efflux system protein KefC
contig00022	B_01282	2340	4307	656	+	0	0	0	0.03		deaD	ATP-dependent RNA helicase DeaD
contig00022	B_01283	4333	5307	325	-	0	0	0	0		pfkB	Putative phosphofructokinase PfkB
contig00022	B_01284	5371	6600	410	-	0.2	0	0.02	0		clpB_1	Chaperone protein ClpB
contig00022	B_01285	6666	7340	225	-	0	0	0	0			hypothetical protein
contig00022	B_01286	7658	9091	478	+	0	0	0.02	0		apc3_1	Acetophenone carboxylase gamma subunit
contig00022	B_01287	9064	9480	139	+	0	0	0	0			hypothetical protein
contig00022	B_01288	9477	9662	62	+	0	0	0	0			hypothetical protein
contig00022	B_01289	9665	10486	274	-	0	0	0	0		yknX	Putative efflux system component YknX
contig00022	B_01290	10491	10889	133	-	0	0	0	0			hypothetical protein
contig00022	B_01291	10895	11980	362	-	0	0	0	0			FtsX-like permease family protein
contig00022	B_01292	11980	13257	426	-	0	0	0	0			FtsX-like permease family protein
contig00022	B_01293	13254	13982	243	-	0	0	0	0		macB_1	Macrolide export ATP-binding/permease protein MacB
contig00022	B_01295	14470	14994	175	+	0	0	0	0		lipB	Octanoyltransferase
contig00022	B_01296	15167	15652	162	+	0	0	0	0.13			Cytochrome c-551 precursor
contig00022	B_01297	15848	17521	558	+	0.15	0	0.09	0.68		ctaDII	Cytochrome c oxidase subunit 1-beta
contig00022	B_01298	17582	17932	117	-	0	0	0	0			hypothetical protein
contig00022	B_01299	18081	18578	166	+	0	0	2.21	0.13			hypothetical protein
contig00022	B_01300	18698	19087	130	-	0	0	0	0			Yqey-like protein
contig00022	B_01301	19308	20171	288	+	0	0	0.24	0		carA_1	Carbamoyl-phosphate synthase small chain
contig00022	B_01302	20132	20449	106	+	0.77	0	0.19	0		carA_2	Carbamoyl-phosphate synthase small chain
contig00022	B_01303	20610	22574	655	+	0	0	0	0.03			Beta-monoglucosyldiacylglycerol synthase
contig00022	B_01304	22546	23193	216	-	0	0	0	0		mcbR_1	HTH-type transcriptional regulator McbR
contig00022	B_01305	23340	23987	216	+	0	0	0	0			haloacid dehalogenase-like hydrolase
contig00022	B_01306	24002	24952	317	+	0	0	0	0		ubiI	2-octaprenylphenol hydroxylase
contig00022	B_01307	25012	25203	64	+	0	0	0	0			2-octaprenyl-6-methoxyphenyl hydroxylase
contig00022	B_01308	25301	25555	85	+	0	0	0	0			hypothetical protein
contig00022	B_01309	25558	26244	229	-	0	0	0	0			Soluble hydrogenase 42 kDa subunit
contig00022	B_01310	26241	26684	148	-	0	0	0.07	0			hypothetical protein
contig00022	B_01311	26744	27199	152	-	0	0	0	0		lrp_5	Leucine-responsive regulatory protein
contig00022	B_01312	27240	27650	137	-	0	0	0	0		lrp_6	Leucine-responsive regulatory protein
contig00022	B_01313	27790	28119	110	+	0.75	0	0.18	0.96		ilvC_1	Ketol-acid reductoisomerase
contig00022	B_01314	28071	28478	136	-	0	0	0.51	1.24			hypothetical protein
contig00022	B_01315	28526	28810	95	+	0	0.26	0	0.22		ilvC_2	Ketol-acid reductoisomerase
contig00022	B_01316	28863	29318	152	-	0	0.16	0.07	0			hypothetical protein
contig00022	B_01317	29311	29625	105	-	0	0	0	0			HTH-type transcriptional regulator
contig00022	B_01318	29704	30444	247	+	0	0	0.04	0			putative DMT superfamily transporter inner membrane protein
contig00022	B_01319	30441	30542	34	+	0	0	0	0			hypothetical protein
contig00022	B_01320	30667	31209	181	+	0.45	0	0	0			hypothetical protein
contig00022	B_01321	31283	31444	54	-	0	0	0	0		glmM_3	Phosphoglucosamine mutase
contig00022	B_01322	31438	32268	277	-	0	0	0	0.08		glmM_4	Phosphoglucosamine mutase
contig00023	B_01323	130	531	134	-	0	0	0.07	0		gap1_1	Glyceraldehyde-3-phosphate dehydrogenase 1
contig00023	B_01324	812	1789	326	+	0	0	0.03	0		yedI	Inner membrane protein YedI
contig00023	B_01325	1772	1999	76	-	0	0	0	0			EamA-like transporter family protein
contig00023	B_01326	1993	2334	114	-	0	0	0	0			hypothetical protein
contig00023	B_01327	2304	2645	114	-	0	0	0	0			hypothetical protein
contig00023	B_01328	2938	3579	214	-	0	0	0.05	0.29		tkt_1	Transketolase
contig00023	B_01329	3564	4094	177	-	0	0	0.06	0		tktB_1	Transketolase 2
contig00023	B_01330	4150	4329	60	-	0	0	0	0.35		tkt_2	Transketolase
contig00023	B_01331	4329	4826	166	-	0	0.15	0.24	0.38		tktB_2	Transketolase 2
contig00023	B_01332	5089	5592	168	+	0.49	0	0	0			hypothetical protein
contig00023	B_01333	5585	5902	106	+	0	0	0	0			Cell division protein ZapA
contig00023	B_01334	6096	6458	121	-	0	0	1.39	2.61		grxD	Glutaredoxin-4
contig00023	B_01335	6497	6736	80	-	0	0	0	0			hypothetical protein
contig00023	B_01336	6733	6969	79	-	0	0	0	0			BolA-like protein
contig00023	B_01337	7029	7265	79	-	0	0	0	0			hypothetical protein
contig00023	B_01338	7323	7571	83	-	0	0	0	0			hypothetical protein
contig00023	B_01339	7572	7943	124	-	0	0	0.24	0		purL_1	Phosphoribosylformylglycinamidine synthase 2
contig00023	B_01340	7886	8494	203	-	0	0	0.15	0.52		purL_2	Phosphoribosylformylglycinamidine synthase 2
contig00023	B_01341	8606	9070	155	-	0	0	0	0		purL_3	Phosphoribosylformylglycinamidine synthase 2
contig00023	B_01342	9211	9567	119	-	0	0	0	1.24		purL_4	Phosphoribosylformylglycinamidine synthase 2
contig00023	B_01343	10197	11030	278	-	0	0	0	0.08		dmlR_3	HTH-type transcriptional regulator DmlR
contig00023	B_01344	11255	12766	504	+	0.16	0.29	0.06	0			indolepyruvate ferredoxin oxidoreductase
contig00023	B_01345	12735	13283	183	+	0	0	0.27	0			indolepyruvate ferredoxin oxidoreductase
contig00023	B_01346	13280	14092	271	+	0	0	0.04	0			indolepyruvate ferredoxin oxidoreductase
contig00023	B_01347	14089	14670	194	+	0	0	0	0			indolepyruvate ferredoxin oxidoreductase
contig00023	B_01348	14740	14871	44	+	0	0	0	0			hypothetical protein
contig00023	B_01349	14840	15517	226	+	0.36	0	0.04	0			Acyltransferase
contig00023	B_01350	15514	16428	305	+	0.27	0.08	0.03	0.07		murI	Glutamate racemase
contig00023	B_01351	16483	16872	130	+	0	0	0	0		argC_1	N-acetyl-gamma-glutamyl-phosphate reductase
contig00023	B_01352	16833	17330	166	+	0	0.15	0.06	0.13		argC_2	N-acetyl-gamma-glutamyl-phosphate reductase
contig00023	B_01353	17291	17509	73	+	0	0	0	0		argC_3	N-acetyl-gamma-glutamyl-phosphate reductase
contig00023	B_01354	17537	17989	151	+	0	0	0	0		ccmE	Cytochrome c-type biogenesis protein CcmE
contig00023	B_01355	18055	18666	204	+	0	0	0	0.1			putative Peptidoglycan domain protein
contig00023	B_01356	18657	19241	195	+	0	0	0.05	0			hypothetical protein
contig00023	B_01357	19231	19422	64	+	0	0	0	0			hypothetical protein
contig00023	B_01358	19419	19559	47	+	0	0	0	0			hypothetical protein
contig00023	B_01359	19556	19981	142	+	0	0	0	0			hypothetical protein
contig00023	B_01360	20174	21856	561	+	0	0	0.05	0		ccmF	Cytochrome c-type biogenesis protein CcmF
contig00023	B_01361	22034	22492	153	+	0	0	0.26	0		ccmH	Cytochrome c-type biogenesis protein CcmH precursor
contig00023	B_01362	22587	23363	259	+	0	0	0.11	0.08		paaG	1,2-epoxyphenylacetyl-CoA isomerase
contig00023	B_01363	23495	24790	432	-	0	0	0.37	1.02		gltA	Citrate synthase
contig00023	B_01364	24847	26253	469	-	0	0	0.08	0.18		gltX_1	Glutamate--tRNA ligase
contig00023	B_01365	26380	27567	396	+	0	0	0	0			ComEC family competence protein
contig00023	B_01366	27576	28421	282	+	0	0	0	0			Competence protein
contig00023	B_01367	28483	29445	321	+	0	0	0	0		oxyR_1	Hydrogen peroxide-inducible genes activator
contig00023	B_01368	29522	30337	272	-	0	0	0	0.15		epsN	Putative pyridoxal phosphate-dependent aminotransferase EpsN
contig00023	B_01369	30352	30588	79	-	0	0	0	0		pglE	UDP-N-acetylbacillosamine transaminase
contig00023	B_01370	30984	31085	34	-	0	0	0	0			hypothetical protein
contig00023	B_01371	31107	31658	184	-	0	0	0	0		guaA_1	GMP synthase [glutamine-hydrolyzing]
contig00024	B_01372	4	387	128	+	0	0	0	0		accA1_2	Acetyl-/propionyl-coenzyme A carboxylase alpha chain
contig00024	B_01373	413	1024	204	+	0	0	0.15	0		accA1_3	Acetyl-/propionyl-coenzyme A carboxylase alpha chain
contig00024	B_01374	1006	1245	80	+	0	0	0.25	0		cfiB_2	2-oxoglutarate carboxylase small subunit
contig00024	B_01375	1272	1565	98	+	0	0	0	0			hypothetical protein
contig00024	B_01376	1546	1854	103	+	0	0	0	0		gcdC	Glutaconyl-CoA decarboxylase subunit gamma
contig00024	B_01377	1856	2458	201	+	0	0	0	0			hypothetical protein
contig00024	B_01378	2590	3114	175	+	0	0	0	0			hypothetical protein
contig00024	B_01379	3087	3407	107	+	0	0	0	0			hypothetical protein
contig00024	B_01380	3410	3853	148	+	0	0	0.07	0			hypothetical protein
contig00024	B_01381	3977	4384	136	+	0	0	0.29	0		scpA_4	Methylmalonyl-CoA mutase
contig00024	B_01382	4333	5727	465	+	0	0	0.26	0.14		scpA_5	Methylmalonyl-CoA mutase
contig00024	B_01383	5715	6074	120	+	0	0	0	0		scpA_6	Methylmalonyl-CoA mutase
contig00024	B_01384	6226	6705	160	+	0	0	0	0			hypothetical protein
contig00024	B_01385	6845	7198	118	+	0	0	0	0.18		yncA	N-acyltransferase YncA
contig00024	B_01386	7209	7322	38	+	0	0	0	0			hypothetical protein
contig00024	B_01387	7589	8032	148	+	0	0	0	0.14		djlA	DnaJ-like protein DjlA
contig00024	B_01388	8042	8302	87	+	0	0	0	0			hypothetical protein
contig00024	B_01389	8355	8708	118	+	0	0	0	0			hypothetical protein
contig00024	B_01390	8802	9068	89	+	0	0	0	0			hypothetical protein
contig00024	B_01391	9096	9428	111	+	0	0	0	0			hypothetical protein
contig00024	B_01392	9442	9786	115	-	0	0	0	0			hypothetical protein
contig00024	B_01393	9725	10516	264	-	0	0	0	0			Ppx/GppA phosphatase family protein
contig00024	B_01394	10516	10983	156	-	0	0	0	0		gppA_1	Guanosine-5'-triphosphate,3'-diphosphate pyrophosphatase
contig00024	B_01395	11034	12662	543	-	0	0	0.02	0.04		ppk_1	Polyphosphate kinase
contig00024	B_01396	12601	12897	99	-	0	0	0	0		ppk_2	Polyphosphate kinase
contig00024	B_01397	13011	13238	76	-	0	0	0.13	0		ppk_3	Polyphosphate kinase
contig00024	B_01398	13280	13963	228	-	0	0	0	0		hda	DnaA regulatory inactivator Hda
contig00024	B_01399	13963	14751	263	-	0	0	0	0			pheromone autoinducer 2 transporter
contig00024	B_01400	14736	15050	105	-	0	0	0	0			tetrahydromethanopterin S-methyltransferase subunit D
contig00024	B_01401	15420	15662	81	-	0	0	0	0			FAD dependent oxidoreductase
contig00024	B_01402	15608	15925	106	-	0	0	0	0			FAD dependent oxidoreductase
contig00024	B_01403	15876	16784	303	-	0.27	0	0.03	0			Putative thiazole biosynthetic enzyme
contig00024	B_01404	16929	17942	338	+	0	0	0.03	0.43		proS_1	Proline--tRNA ligase
contig00024	B_01405	17971	18294	108	+	0	0.23	0.09	0		proS_2	Proline--tRNA ligase
contig00024	B_01406	18439	18924	162	+	0.51	0	0	0			hypothetical protein
contig00024	B_01407	18956	19669	238	-	0	0	0	0			hypothetical protein
contig00024	B_01408	20074	20460	129	-	0	0	0	0		purK_1	N5-carboxyaminoimidazole ribonucleotide synthase
contig00024	B_01409	20519	20971	151	-	0	0	0.13	0		purK_2	N5-carboxyaminoimidazole ribonucleotide synthase
contig00024	B_01410	20973	21461	163	-	0	0	0.06	0		purE	N5-carboxyaminoimidazole ribonucleotide mutase
contig00024	B_01411	21538	21885	116	-	0	0	0	0			hypothetical protein
contig00024	B_01412	21918	22331	138	+	0	0	0.07	0		ibpA_1	Small heat shock protein IbpA
contig00024	B_01413	22418	22846	143	+	0	0	0	0			hypothetical protein
contig00024	B_01414	22813	23490	226	+	0	0	0	0			hypothetical protein
contig00024	B_01415	23675	25750	692	-	0.12	0	0.03	0.03		sat/cysC	putative bifunctional SAT/APS kinase
contig00024	B_01416	25978	26169	64	-	0	0	0	0		trxB_1	Thioredoxin reductase
contig00024	B_01417	26166	26921	252	-	0	0	0.35	0.08		trxB_2	Thioredoxin reductase
contig00024	B_01418	27380	27664	95	+	0	0	0	0			leucine-responsive transcriptional regulator
contig00024	B_01419	27722	28078	119	-	0	0	0	0		yfiH_1	Laccase domain protein YfiH
contig00024	B_01420	28060	28395	112	-	0	0	0	0		yfiH_2	Laccase domain protein YfiH
contig00024	B_01421	28468	29565	366	-	0	0	0.03	0			hypothetical protein
contig00024	B_01422	29562	30368	269	-	0.3	0	0	0		lgt	Prolipoprotein diacylglyceryl transferase
contig00024	B_01423	30551	30793	81	+	0	0.92	0	1.56			Membrane fusogenic activity
contig00025	B_01424	461	739	93	+	0	0	0	0			hypothetical protein
contig00025	B_01425	994	1434	147	+	0	0	0	0		fadB2_1	3-hydroxybutyryl-CoA dehydrogenase
contig00025	B_01426	1434	1724	97	+	0	0	0	0.22		mmgB_2	putative 3-hydroxybutyryl-CoA dehydrogenase
contig00025	B_01427	1721	1867	49	+	0	0	0	0.43		mmgB_3	putative 3-hydroxybutyryl-CoA dehydrogenase
contig00025	B_01428	1909	2766	286	-	0	0	0	0			hypothetical protein
contig00025	B_01429	2820	3092	91	-	0	0	0	0		ptsO	Phosphocarrier protein NPr
contig00025	B_01430	3099	3491	131	-	0.63	0	0	0		manX	PTS system mannose-specific EIIAB component
contig00025	B_01431	3716	4366	217	-	0	0	0	0			glmZ(sRNA)-inactivating NTPase
contig00025	B_01432	4486	4863	126	-	0	0	0	0		hprK	HPr kinase/phosphorylase
contig00025	B_01433	4928	5215	96	-	0	0.26	0	0		walK	Sensor protein kinase WalK
contig00025	B_01434	5184	5297	38	-	0	0	0	0			hypothetical protein
contig00025	B_01435	5294	5653	120	-	0	0	0	0		phoR	Alkaline phosphatase synthesis sensor protein PhoR
contig00025	B_01436	5625	6056	144	-	0	0	0	0			hypothetical protein
contig00025	B_01437	6135	6644	170	+	0	0	0	0			hypothetical protein
contig00025	B_01438	6769	7065	99	-	0.83	0	0	0		baeR	Transcriptional regulatory protein BaeR
contig00025	B_01439	7094	7474	127	-	0	0	0	0		phoP_2	Alkaline phosphatase synthesis transcriptional regulatory protein PhoP
contig00025	B_01440	7847	8380	178	+	0	0	0	0.59		pckA_1	Phosphoenolpyruvate carboxykinase [ATP]
contig00025	B_01441	8377	8541	55	+	3	0	0.36	4.99		pckA_2	Phosphoenolpyruvate carboxykinase [ATP]
contig00025	B_01442	8501	9427	309	+	6.37	0.48	0.45	1.84		pckA_3	Phosphoenolpyruvate carboxykinase [ATP]
contig00025	B_01443	10129	11175	349	-	0	0	0.03	0			Sulfite exporter TauE/SafE
contig00025	B_01444	11365	13014	550	+	0	0	0.02	0		mmgC_2	Acyl-CoA dehydrogenase
contig00025	B_01445	12877	13437	187	-	0	0	0	0			hypothetical protein
contig00025	B_01446	13524	14084	187	+	0	0	0	0			Bacterial regulatory proteins, tetR family
contig00025	B_01447	14123	14518	132	+	0	0	0	0			META domain protein
contig00025	B_01448	14621	15238	206	-	0	0	0	0		recO	DNA repair protein RecO
contig00025	B_01449	15275	15604	110	-	0	0	0	0			hypothetical protein
contig00025	B_01450	15604	16035	144	-	0	0	0.07	0		era_1	GTPase Era
contig00025	B_01451	16032	16292	87	-	0	0	0	0		era_2	GTPase Era
contig00025	B_01452	16482	16694	71	-	0	0	0	0			hypothetical protein
contig00025	B_01453	16696	16791	32	-	0	0	0	0			hypothetical protein
contig00025	B_01454	16788	17204	139	-	0	0	0	0		rnc	Ribonuclease 3
contig00025	B_01455	17201	17860	220	-	0	0	0	0		lepB	Signal peptidase I
contig00025	B_01456	17857	17979	41	-	0	0	0	0			hypothetical protein
contig00025	B_01457	18096	18494	133	-	0	0	0	0		acpS	Holo-[acyl-carrier-protein] synthase
contig00025	B_01458	18491	18991	167	-	0	0	0	0		rhtC	Threonine efflux protein
contig00025	B_01459	19112	19864	251	-	0.33	0	0.08	0		pdxJ	Pyridoxine 5'-phosphate synthase
contig00025	B_01460	19901	20413	171	-	0	0	0	0			hypothetical protein
contig00025	B_01461	20585	20935	117	-	0	0	0	0		rsh_1	GTP pyrophosphokinase rsh
contig00025	B_01462	20935	22728	598	-	0	0	0.02	0		rsh_2	GTP pyrophosphokinase rsh
contig00025	B_01463	22754	22999	82	-	0	0	0	0		rpoZ	DNA-directed RNA polymerase subunit omega
contig00025	B_01464	23145	23786	214	-	0	0	0	0		sulD	Bifunctional folate synthesis protein
contig00025	B_01465	23889	24446	186	+	0	0	0.05	0.34			NYN domain protein
contig00025	B_01466	24553	24681	43	+	0	0	0	0		ispH_1	4-hydroxy-3-methylbut-2-enyl diphosphate reductase
contig00025	B_01467	24686	25219	178	+	0	0	0	0		ispH_2	4-hydroxy-3-methylbut-2-enyl diphosphate reductase
contig00025	B_01468	25223	25510	96	+	0	0	0	0		ispH_3	4-hydroxy-3-methylbut-2-enyl diphosphate reductase
contig00025	B_01469	25511	26233	241	+	0	0	0	0		tam_2	Trans-aconitate 2-methyltransferase
contig00025	B_01470	26230	26568	113	+	0	0	0.09	0		rnhA	Ribonuclease HI
contig00025	B_01471	26579	26818	80	-	0	0	0	0			hypothetical protein
contig00025	B_01472	26857	27756	300	-	0.27	0	0.03	0		fmt	Methionyl-tRNA formyltransferase
contig00025	B_01473	27753	28250	166	-	0	0	0	0		def1	Peptide deformylase 1
contig00025	B_01474	28247	28786	180	-	0	0	0	0		def	Peptide deformylase
contig00025	B_01475	28869	29807	313	+	0	0	0	0		patB_1	Cystathionine beta-lyase PatB
contig00025	B_01476	29771	30040	90	+	0	0	0	0		patB_2	Cystathionine beta-lyase PatB
contig00025	B_01477	30098	30445	116	-	0	0	0	0			hypothetical protein
contig00026	B_01478	248	445	66	+	0	0	0	0			hypothetical protein
contig00026	B_01479	442	1410	323	+	0	0	0.06	0			Alpha/beta hydrolase family protein
contig00026	B_01480	1477	1620	48	+	0	0	0	0			hypothetical protein
contig00026	B_01481	1826	2203	126	+	0	0	0	0		rutD_1	Putative aminoacrylate hydrolase RutD
contig00026	B_01482	2281	3597	439	-	0	0.06	0	0.05			hypothetical protein
contig00026	B_01483	3709	4326	206	+	0.4	0	0	0		phbC_1	Poly-beta-hydroxybutyrate polymerase
contig00026	B_01484	4464	5282	273	+	0	0	0.07	0.08		phbC_2	Poly-beta-hydroxybutyrate polymerase
contig00026	B_01485	5222	5515	98	+	0	0	0.2	0		phbC_3	Poly-beta-hydroxybutyrate polymerase
contig00026	B_01486	5667	6110	148	+	0	0	0.07	0.14			hypothetical protein
contig00026	B_01487	6284	6844	187	+	0	0	0	0.11			PHB/PHA accumulation regulator DNA-binding domain protein
contig00026	B_01488	7032	7514	161	-	0	0	0	0.13		lexA_1	LexA repressor
contig00026	B_01489	7529	7729	67	-	0	0	0.15	0		lexA_2	LexA repressor
contig00026	B_01490	7820	8404	195	-	0	0.13	0	0		moeA_1	Molybdopterin molybdenumtransferase
contig00026	B_01491	8431	9042	204	-	0	0	0	0		moeA_2	Molybdopterin molybdenumtransferase
contig00026	B_01492	9042	9524	161	-	0	0.15	0	0		moaC	Cyclic pyranopterin monophosphate synthase accessory protein
contig00026	B_01493	9521	10321	267	-	0	0	0	0		trpC	Indole-3-glycerol phosphate synthase
contig00026	B_01494	10473	11261	263	-	0	0	0	0.16		trpD_1	Anthranilate phosphoribosyltransferase
contig00026	B_01495	11487	11948	154	-	0	0	0	0		trpG	Anthranilate synthase component 2
contig00026	B_01496	12203	13039	279	+	0	0.09	0.04	0			hypothetical protein
contig00026	B_01497	13182	13550	123	+	0	0	0	0			Divergent polysaccharide deacetylase
contig00026	B_01498	13415	13978	188	-	0	0	0	0			hypothetical protein
contig00026	B_01499	14102	14428	109	+	0	0	0	0.19			GYD domain protein
contig00026	B_01500	14513	14665	51	-	0	0	0	0			hypothetical protein
contig00026	B_01501	14898	15773	292	-	0	0	0.1	1.01		eno_1	Enolase
contig00026	B_01502	15742	16113	124	-	0	0.2	0.08	0.34		eno_2	Enolase
contig00026	B_01503	16198	17070	291	-	0	0	0	0		ribN_1	Riboflavin transporter
contig00026	B_01504	17180	17596	139	-	0	0	0	0		fur	Ferric uptake regulation protein
contig00026	B_01505	17763	18257	165	+	0	0	0	0		fadR_1	Fatty acid metabolism regulator protein
contig00026	B_01506	18254	18433	60	+	0	0	0	0			hypothetical protein
contig00026	B_01507	18532	18711	60	-	0	0	0	0			Phenazine biosynthesis-like protein
contig00026	B_01508	18730	18912	61	-	0	0	0	0		nhaP_1	Na(+)/H(+) antiporter NhaP
contig00026	B_01509	18909	20033	375	-	0	0	0.03	0.06		nhaP_2	Na(+)/H(+) antiporter NhaP
contig00026	B_01510	20082	20420	113	-	0	0	0	0			hypothetical protein
contig00026	B_01511	20791	21237	149	-	0	0.17	0.07	0		mshD_1	Mycothiol acetyltransferase
contig00026	B_01512	21234	21386	51	-	0	0	0	0		rihA_1	Pyrimidine-specific ribonucleoside hydrolase RihA
contig00026	B_01513	21359	21721	121	-	0	0	0.08	0		rihA_2	Pyrimidine-specific ribonucleoside hydrolase RihA
contig00026	B_01514	21765	22175	137	-	0	0	0	0		rihA_3	Pyrimidine-specific ribonucleoside hydrolase RihA
contig00026	B_01515	22444	22680	79	-	1.04	0.31	0	0			hypothetical protein
contig00026	B_01516	22718	22966	83	-	0	0	0	0		xthA_3	Exodeoxyribonuclease III
contig00026	B_01517	23029	23571	181	-	0	0	0	0			-like protein
contig00026	B_01518	23675	24196	174	+	0	0	0.06	0			hypothetical protein
contig00026	B_01519	24363	24779	139	+	0	0	0	0		vhb_1	Bacterial hemoglobin
contig00026	B_01520	24783	25112	110	-	0	0	0	0		erpA	Iron-sulfur cluster insertion protein ErpA
contig00026	B_01521	25223	26389	389	+	0	0	0	0		dgt	Deoxyguanosinetriphosphate triphosphohydrolase
contig00026	B_01522	26539	27498	320	+	0	0	0.03	0.07		argS_1	Arginine--tRNA ligase
contig00026	B_01523	27495	28289	265	+	0	0.09	0.07	0.16		argS_2	Arginine--tRNA ligase
contig00026	B_01524	28364	29551	396	+	0	0	0	0			Sporulation related domain protein
contig00027	B_01525	291	578	96	+	0	0	0	0			hypothetical protein
contig00027	B_01526	890	1444	185	-	0	0	0	0			hypothetical protein
contig00027	B_01527	1594	2391	266	-	0	0	0	0		petC	Cytochrome c1 precursor
contig00027	B_01528	2692	3717	342	-	0.24	0	0.14	1.11		petB	Cytochrome b
contig00027	B_01529	3729	4295	189	-	0	0	0.05	0.33		petA	Ubiquinol-cytochrome c reductase iron-sulfur subunit
contig00027	B_01530	4752	5354	201	-	0	0	0	0		yibF	putative GST-like protein YibF
contig00027	B_01531	5358	5699	114	-	0	0	0	0			hypothetical protein
contig00027	B_01532	5700	6308	203	-	0	0	0	0		paiB	Protease synthase and sporulation protein PAI 2
contig00027	B_01533	6342	7088	249	-	0.33	0	0.04	0.08		mtaB_1	Threonylcarbamoyladenosine tRNA methylthiotransferase MtaB
contig00027	B_01534	7034	7537	168	-	0	0	0	0.13		mtaB_2	Threonylcarbamoyladenosine tRNA methylthiotransferase MtaB
contig00027	B_01535	7606	8442	279	-	0	0	0	0		dapF	Diaminopimelate epimerase
contig00027	B_01537	9168	9410	81	+	0	0	0	0		acpP_2	Acyl carrier protein
contig00027	B_01538	9540	10262	241	-	0	0	0	0			hypothetical protein
contig00027	B_01539	10262	11149	296	-	0	0	0	0			hypothetical protein
contig00027	B_01540	11146	11295	50	-	0	0	0	0			hypothetical protein
contig00027	B_01541	11327	11869	181	-	0	0	0	0		dltA	D-alanine--poly(phosphoribitol) ligase subunit 1
contig00027	B_01542	12260	12748	163	-	0	0	0.06	0			hypothetical protein
contig00027	B_01543	12764	13288	175	-	0	0	0	0			hypothetical protein
contig00027	B_01544	13297	13554	86	-	0	0	0	0			hypothetical protein
contig00027	B_01545	13676	14743	356	-	0	0	0	0		btrK	L-glutamyl-[BtrI acyl-carrier protein] decarboxylase
contig00027	B_01546	15174	15392	73	-	0	0	0	0			hypothetical protein
contig00027	B_01547	15389	15979	197	-	0	0	0	0			hypothetical protein
contig00027	B_01548	16191	16685	165	+	0	0	0	0		erfK_1	putative L,D-transpeptidase ErfK/SrfK precursor
contig00027	B_01549	16709	17143	145	+	0.57	0	0	0			Cytochrome c
contig00027	B_01550	17180	17485	102	+	0	0	0	0			hypothetical protein
contig00027	B_01551	17537	17980	148	+	0	0	0	0			Cytochrome C'
contig00027	B_01552	17977	18150	58	+	0	0	0	0			hypothetical protein
contig00027	B_01553	18160	18651	164	+	0	0	0	0		adhB_1	Alcohol dehydrogenase cytochrome c subunit precursor
contig00027	B_01554	18618	19058	147	+	0	0	0	0		nicB	Nicotinate dehydrogenase subunit B
contig00027	B_01555	19063	19287	75	+	0	0	0	0			hypothetical protein
contig00027	B_01556	19253	20344	364	+	0	0	0	0		copA	Copper resistance protein A precursor
contig00027	B_01557	20611	20958	116	+	0	0	0	0			hypothetical protein
contig00027	B_01558	21052	21528	159	+	0	0	0.06	0			Protein of unknown function, DUF
contig00027	B_01559	21513	21803	97	-	0	0	0.1	0.22			hypothetical protein
contig00027	B_01560	22192	22731	180	+	0	0	0	0			hypothetical protein
contig00027	B_01561	22733	22933	67	-	0	0	0	0			Heavy-metal-associated domain protein
contig00027	B_01562	23083	23970	296	+	0	0	0	0.07		actP_1	Copper-transporting P-type ATPase
contig00027	B_01563	24060	25595	512	+	0.16	0	0.08	0.12		actP_2	Copper-transporting P-type ATPase
contig00027	B_01564	25609	26010	134	+	0	0	0	0		hmrR_1	HTH-type transcriptional regulator HmrR
contig00027	B_01565	26044	26754	237	+	0	0	0	0		cueO_1	Blue copper oxidase CueO precursor
contig00027	B_01566	26694	27503	270	+	0	0	0	0		cueO_2	Blue copper oxidase CueO precursor
contig00027	B_01567	27744	28379	212	-	0	0	0	0			hypothetical protein
contig00027	B_01568	28622	28969	116	+	0	0	0	0			hypothetical protein
contig00027	B_01569	28981	29562	194	-	0	0	0	0			hypothetical protein
contig00027	B_01570	29597	29836	80	-	0	0	0	0			hypothetical protein
contig00028	B_01571	185	358	58	+	0	0	0	0			hypothetical protein
contig00028	B_01572	961	1407	149	+	0	0	0	0.42			hypothetical protein
contig00028	B_01573	1364	1549	62	+	0	0	0	1.36			hypothetical protein
contig00028	B_01574	1770	3647	626	+	0.13	0	0	0.2		virD2	T-DNA border endonuclease virD2
contig00028	B_01575	3637	3873	79	+	0	0	0	0			hypothetical protein
contig00028	B_01576	3882	4370	163	+	0	0	0	0			hypothetical protein
contig00028	B_01577	4367	5215	283	+	0	0	0	0		traG_1	Conjugal transfer protein TraG
contig00028	B_01578	5170	5313	48	-	0	0	0	0			hypothetical protein
contig00028	B_01579	5370	5882	171	+	0	0	0.06	0			hypothetical protein
contig00028	B_01580	5989	6522	178	-	0	0	0	0			hypothetical protein
contig00028	B_01581	6524	7147	208	-	0	0	0	0			hypothetical protein
contig00028	B_01582	7195	7458	88	-	0	0	0	0			hypothetical protein
contig00028	B_01583	7710	8249	180	-	0	0	0	0			TrbL/VirB6 plasmid conjugal transfer protein
contig00028	B_01584	8218	8667	150	-	0	0	0	0			TrbL/VirB6 plasmid conjugal transfer protein
contig00028	B_01585	8661	8786	42	-	0	0	0	0			hypothetical protein
contig00028	B_01586	8783	9205	141	-	0	0	0.07	0			hypothetical protein
contig00028	B_01587	9202	9396	65	-	0	0	0	0			hypothetical protein
contig00028	B_01588	9383	9604	74	-	0	0	0.13	0			hypothetical protein
contig00028	B_01589	9601	10377	259	-	0	0.1	0	0		ptlH	Type IV secretion system protein PtlH
contig00028	B_01590	10382	10828	149	-	0	0	0	0		ptlG	Type IV secretion system protein PtlG
contig00028	B_01591	10888	11070	61	+	0	0	0	0			hypothetical protein
contig00028	B_01592	11029	11766	246	-	0	0	0	0			hypothetical protein
contig00028	B_01593	11763	12458	232	-	0	0	0	0		virB9	Type IV secretion system protein virB9 precursor
contig00028	B_01594	12461	13117	219	-	0	0.11	0	0			VirB8 protein
contig00028	B_01595	13132	13326	65	-	0	0	0	0			hypothetical protein
contig00028	B_01596	13335	13940	202	-	0	0	0.05	0			hypothetical protein
contig00028	B_01597	13940	14623	228	-	0.36	0	0	0		slt_1	Soluble lytic murein transglycosylase precursor
contig00028	B_01598	14608	15027	140	-	0	0	0	0.15			hypothetical protein
contig00028	B_01599	15085	15252	56	-	0	0	0	0			hypothetical protein
contig00028	B_01600	15304	15984	227	-	0	0	0	0.09		virB4_1	Type IV secretion system protein virB4
contig00028	B_01601	16091	17536	482	-	0.17	0	0.02	0.26		virB4_2	Type IV secretion system protein virB4
contig00028	B_01602	17508	17891	128	-	0	0	0.08	0			Type IV secretory pathway, VirB3-like protein
contig00028	B_01603	17884	18177	98	-	0.84	0	0	0		virB2	Type IV secretion system protein virB2 precursor
contig00028	B_01604	18832	19185	118	-	0	0	0	0			hypothetical protein
contig00028	B_01605	19354	19647	98	+	0	0	0	0			hypothetical protein
contig00028	B_01606	19772	20029	86	+	0	0	0	0			Helix-turn-helix
contig00028	B_01607	20196	20420	75	+	0	0	0	0			hypothetical protein
contig00028	B_01608	20524	20913	130	-	0	0	0	0			hypothetical protein
contig00028	B_01609	21402	21917	172	-	0	0	0	0		exoI_1	Succinoglycan biosynthesis protein ExoI
contig00028	B_01610	22021	22827	269	-	0.3	0	0	0			Putative peptidoglycan binding domain protein
contig00028	B_01611	22824	23321	166	-	0	0	0	0			hypothetical protein
contig00028	B_01612	23519	23818	100	+	0	0	0	0			hypothetical protein
contig00028	B_01613	23815	24372	186	+	0.44	0	0	0			hypothetical protein
contig00028	B_01614	24369	25013	215	+	0	0	0	0			hypothetical protein
contig00028	B_01615	25010	25612	201	+	0	0	0.15	0			hypothetical protein
contig00028	B_01616	25617	25844	76	+	0	0	0	0			hypothetical protein
contig00028	B_01617	25847	26416	190	+	0	0	0	0			hypothetical protein
contig00028	B_01618	26471	28675	735	+	0	0	0	0			hypothetical protein
contig00028	B_01619	29026	29139	38	+	0	0	0	0			hypothetical protein
contig00028	B_01620	29139	29627	163	+	0	0	0	0			hypothetical protein
contig00029	B_01621	1010	1330	107	+	0	0	0	0			hypothetical protein
contig00029	B_01622	1412	1774	121	+	0	0.2	0	0			26 kDa periplasmic immunogenic protein precursor
contig00029	B_01623	1848	2036	63	-	0	0	0	0		metZ_1	O-succinylhomoserine sulfhydrylase
contig00029	B_01624	2006	2545	180	-	0	0.14	0	0		mdeA_2	Methionine gamma-lyase
contig00029	B_01625	2503	2859	119	-	0	0.21	0	0.18		mccB	Cystathionine gamma-lyase
contig00029	B_01627	3318	3638	107	+	0	0	0	0			Glyoxalase-like domain protein
contig00029	B_01628	3866	4657	264	+	0.31	0	0	0		carC	2-hydroxy-6-oxo-6-(2'-aminophenyl)hexa-2,4-dienoic acid hydrolase
contig00029	B_01629	4725	4850	42	-	0	0	0	0			hypothetical protein
contig00029	B_01630	4866	5714	283	-	0	0	0	0			hypothetical protein
contig00029	B_01631	5857	6270	138	+	0	0	0	0			hypothetical protein
contig00029	B_01632	6252	6767	172	-	0	0	0	0		ntaB_1	FMN reductase (NADH) NtaB
contig00029	B_01633	6901	7560	220	-	0	0	0.04	0			putative inner membrane protein
contig00029	B_01634	7511	7960	150	-	0	0	0	0			hypothetical protein
contig00029	B_01635	8010	8267	86	-	0	0	0	0		bigR	Biofilm growth-associated repressor
contig00029	B_01636	8267	8380	38	-	0	0	0	0			hypothetical protein
contig00029	B_01637	8521	8925	135	-	0	0	0	0			hypothetical protein
contig00029	B_01638	9011	9208	66	+	0	0	0	0			Cytochrome C biogenesis protein transmembrane region
contig00029	B_01639	9476	9745	90	+	0	0	0	0			Cytochrome C biogenesis protein transmembrane region
contig00029	B_01640	9902	10204	101	+	0	0	0	0			hypothetical protein
contig00029	B_01641	10147	10377	77	+	0	0	0	0			hypothetical protein
contig00029	B_01642	10418	10834	139	+	0	0	0	0			sulfur oxidation protein SoxY
contig00029	B_01643	10852	11181	110	+	0	0	0.09	0			Sulphur oxidation protein SoxZ
contig00029	B_01644	11206	11649	148	+	0	0	0	0		soxA_1	SoxAX cytochrome complex subunit A precursor
contig00029	B_01645	11612	11794	61	+	0	0.41	0	0		soxA_2	SoxAX cytochrome complex subunit A precursor
contig00029	B_01646	11749	12054	102	+	0	0.24	0	0		soxA_3	SoxAX cytochrome complex subunit A precursor
contig00029	B_01647	12165	12608	148	+	0	0	0	0			hypothetical protein
contig00029	B_01648	12882	13487	202	+	0	0	0	0.1			bifunctional 2',3'-cyclic nucleotide 2'-phosphodiesterase/3'-nucleotidase precursor protein
contig00029	B_01649	13522	13860	113	+	0.73	0	0	0			hypothetical protein
contig00029	B_01650	13943	14173	77	+	0	0	0	0			hypothetical protein
contig00029	B_01651	14303	15220	306	+	0	0	0.03	0.07			Oxidoreductase molybdopterin binding domain protein
contig00029	B_01652	15204	15764	187	+	0	0	0	0			Cytochrome c
contig00029	B_01653	15761	16006	82	+	0	0	0	0			hypothetical protein
contig00029	B_01654	15960	16283	108	+	0	0	0.09	0			Cytochrome c2
contig00029	B_01655	16427	17137	237	+	0	0	0.08	0			Cytochrome c2 precursor
contig00029	B_01656	17213	17938	242	+	0	0	0.04	0		fccB_1	Sulfide dehydrogenase [flavocytochrome c] flavoprotein chain precursor
contig00029	B_01657	17943	18488	182	+	0	0	0	0.12		fccB_2	Sulfide dehydrogenase [flavocytochrome c] flavoprotein chain precursor
contig00029	B_01658	18608	19069	154	+	0.53	0	0	0			hypothetical protein
contig00029	B_01659	19421	19675	85	+	0	0	0	0			hypothetical protein
contig00029	B_01660	19750	20130	127	+	0	0	0.31	0			hypothetical protein
contig00029	B_01661	20170	21057	296	+	0	0	2.21	0.28			putative metallo-hydrolase
contig00029	B_01662	21067	21396	110	+	0	0	0	0		blh	Beta-lactamase hydrolase-like protein
contig00029	B_01663	21444	21725	94	+	0	0	0	0			putative sulfate transporterc/MT1781
contig00029	B_01664	21725	22261	179	+	0	0	0	0			putative sulfate transporterc/MT1781
contig00029	B_01665	22248	23186	313	+	0	0	0	0			putative sulfate transporterc/MT1781
contig00029	B_01666	23283	24050	256	+	0	0	0.04	0.25		butA	Diacetyl reductase [(S)-acetoin forming]
contig00029	B_01667	24336	24698	121	+	0	0	0	0		nucS	Endonuclease NucS
contig00029	B_01668	24685	26004	440	+	0	0	0	0			hypothetical protein
contig00029	B_01669	26275	27192	306	+	0	0	0	0		dusC_2	tRNA-dihydrouridine synthase C
contig00029	B_01670	27185	27484	100	+	0	0	0	0			Sulfite exporter TauE/SafE
contig00029	B_01671	27436	27846	137	+	0	0	0	0			Sulfite exporter TauE/SafE
contig00029	B_01672	27843	28007	55	+	0	0	0	0			Sulfite exporter TauE/SafE
contig00029	B_01673	28001	28801	267	+	0	0	0	0.08			hypothetical protein
contig00029	B_01674	28788	29279	164	-	0	0	0.12	0			Thioesterase superfamily protein
contig00030	B_01676	72	704	211	+	0	0	0	0			hypothetical protein
contig00030	B_01677	722	1297	192	+	0	0	0	0			glucuronide transporter
contig00030	B_01678	1454	1849	132	+	0	0	0	0.16			hypothetical protein
contig00030	B_01679	1877	2419	181	+	0.91	0	0	0			hypothetical protein
contig00030	B_01680	2444	3634	397	-	0	0	0.02	0		srfAC	Surfactin synthase subunit 3
contig00030	B_01681	3631	5031	467	-	0.18	0	0	0		lcfB_2	Long-chain-fatty-acid--CoA ligase
contig00030	B_01682	5163	5687	175	+	0.47	0	0	0			hypothetical protein
contig00030	B_01683	5729	6682	318	+	0	0	0	0			Tripartite tricarboxylate transporter family receptor
contig00030	B_01684	6754	6912	53	+	0	0	0	0			hypothetical protein
contig00030	B_01685	6912	7304	131	+	0	0	0	0			Tripartite tricarboxylate transporter TctA family protein
contig00030	B_01686	7356	8267	304	+	0	0	0	0			Tripartite tricarboxylate transporter TctA family protein
contig00030	B_01687	8385	9209	275	-	0	0	0	0.08			hypothetical protein
contig00030	B_01688	9184	9546	121	-	0	0	0	0			hypothetical protein
contig00030	B_01689	9558	10289	244	-	0	0	0.04	0		livH_2	High-affinity branched-chain amino acid transport system permease protein LivH
contig00030	B_01690	10262	10624	121	-	0	0	0	0			leucine/isoleucine/valine transporter permease subunit
contig00030	B_01691	10627	11310	228	-	0	0	0	0		livH_3	High-affinity branched-chain amino acid transport system permease protein LivH
contig00030	B_01692	11255	11542	96	-	0	0	0	0			branched-chain amino acid transporter permease subunit LivH
contig00030	B_01693	11539	11814	92	-	0	0	0	0		livF_3	High-affinity branched-chain amino acid transport ATP-binding protein LivF
contig00030	B_01694	11756	12286	177	-	0	0	0	0		livF_4	High-affinity branched-chain amino acid transport ATP-binding protein LivF
contig00030	B_01695	12286	12819	178	-	0	0	0.06	0		lptB_2	Lipopolysaccharide export system ATP-binding protein LptB
contig00030	B_01696	12912	13034	41	-	0	0	0	0			hypothetical protein
contig00030	B_01697	13037	13198	54	-	0	0	0	0			hypothetical protein
contig00030	B_01698	13146	13367	74	-	0	0	0	0			hypothetical protein
contig00030	B_01699	13322	14803	494	-	0	0	0	0		apc3_2	Acetophenone carboxylase gamma subunit
contig00030	B_01700	14758	15162	135	-	0	0	0	0		apc3_3	Acetophenone carboxylase gamma subunit
contig00030	B_01701	15187	15627	147	-	0	0	0	0		acxB_1	Acetone carboxylase alpha subunit
contig00030	B_01702	15627	15938	104	-	0	0	0	0			hypothetical protein
contig00030	B_01703	15935	16666	244	-	0	0	0	0		apc4	Acetophenone carboxylase delta subunit
contig00030	B_01704	16689	16937	83	-	0	0	0.12	0			Hydantoinase B/oxoprolinase
contig00030	B_01705	17210	17953	248	+	0	0	0	0.08		nphR	Transcriptional activator NphR
contig00030	B_01706	17883	18128	82	-	0	0	0	0			hypothetical protein
contig00030	B_01707	18678	19610	311	+	0.26	0	0	0		intA_2	Prophage CP4-57 integrase
contig00030	B_01708	19865	20452	196	+	0	0	0	0			hypothetical protein
contig00030	B_01709	20550	20729	60	+	0	0	0	0			Prophage CP4-57 regulatory protein (AlpA)
contig00030	B_01710	21125	21646	174	+	0	0	0	0			hypothetical protein
contig00030	B_01711	21643	22023	127	+	0	0	0	0			hypothetical protein
contig00030	B_01712	22020	22226	69	+	0	0	0	0			hypothetical protein
contig00030	B_01713	22213	22659	149	+	0	0	0	0			hypothetical protein
contig00030	B_01714	22656	22895	80	+	0	0	0	0			hypothetical protein
contig00030	B_01715	23080	23640	187	-	0	0	0	0			hypothetical protein
contig00030	B_01717	23980	24207	76	-	0	0	0.52	0.28			hypothetical protein
contig00030	B_01718	24204	25640	479	-	0	0.05	0.02	0.04		phnU	Putative 2-aminoethylphosphonate transport system permease protein PhnU
contig00030	B_01719	25727	26605	293	+	0	0	0.03	0.07			hypothetical protein
contig00030	B_01720	26651	26908	86	-	0	0	0	0			hypothetical protein
contig00030	B_01721	27062	27277	72	+	0	0	0	0			hypothetical protein
contig00030	B_01722	27329	28642	438	-	0	0	0.02	0		fadB_1	Fatty acid oxidation complex subunit alpha
contig00030	B_01723	28745	28957	71	-	0	0	0	0			hypothetical protein
contig00032	B_01724	416	538	41	+	0	0	0	0			hypothetical protein
contig00032	B_01726	814	1989	392	+	0.42	0	0.1	0.32		tig_1	Trigger factor
contig00032	B_01727	2012	2146	45	+	0	0	0	0.94		tig_2	Trigger factor
contig00032	B_01728	2308	2796	163	-	0	0	0	0			Transglycosylase SLT domain protein
contig00032	B_01729	3167	3778	204	-	0	0	0	0.52		rplI	50S ribosomal protein L9
contig00032	B_01730	3792	4019	76	-	0	0	0.13	0.28		rpsR	30S ribosomal protein S18
contig00032	B_01731	4035	4391	119	-	0	0.21	0.25	1.24		rpsF	30S ribosomal protein S6
contig00032	B_01732	4734	5063	110	+	0	0	0	0			hypothetical protein
contig00032	B_01733	5131	5418	96	+	0	0	0	0			hypothetical protein
contig00032	B_01734	5508	6449	314	+	0	0	0	0.2		fabD	Malonyl CoA-acyl carrier protein transacylase
contig00032	B_01735	6550	7257	236	+	0	0.1	0.04	0.09		fabG_3	3-oxoacyl-[acyl-carrier-protein] reductase FabG
contig00032	B_01736	7477	7710	78	+	2.11	0	2.04	13.78		acpP_3	Acyl carrier protein
contig00032	B_01737	7882	8625	248	+	0	0	0	0		hisA_1	1-(5-phosphoribosyl)-5-[(5-phosphoribosylamino)methylideneamino] imidazole-4-carboxamide isomerase
contig00032	B_01738	8848	9090	81	+	0	0	0	0		fabF_2	3-oxoacyl-[acyl-carrier-protein] synthase 2
contig00032	B_01739	9081	10079	333	+	0	0	0.03	0.19		fabF_3	3-oxoacyl-[acyl-carrier-protein] synthase 2
contig00032	B_01740	10079	11239	387	+	0	0	0	0			putative aminodeoxychorismate lyase
contig00032	B_01741	11627	12010	128	+	0	0	0	0			hypothetical protein
contig00032	B_01742	12218	12565	116	+	0	0	0	0			hypothetical protein
contig00032	B_01743	12516	12926	137	+	0	0	0	0			Terminase-like family protein
contig00032	B_01744	13254	13451	66	+	0	0	0	0			hypothetical protein
contig00032	B_01745	13481	14443	321	+	0	0	0	0			Phage portal protein
contig00032	B_01746	14462	15013	184	+	0.45	0	0	0			Caudovirus prohead protease
contig00032	B_01747	15148	15906	253	+	0	0	0	0			Phage capsid family protein
contig00032	B_01748	15915	16226	104	+	0	0	0.1	0			Phage capsid family protein
contig00032	B_01749	16447	16848	134	+	0	0	0	0			hypothetical protein
contig00032	B_01750	16913	17050	46	+	0	0	0	0			hypothetical protein
contig00032	B_01751	17047	17184	46	+	0	0	0	0			hypothetical protein
contig00032	B_01752	17197	17385	63	+	0	0	0.47	0			Phage head-tail joining protein
contig00032	B_01753	17382	17792	137	+	0	0	0	0			hypothetical protein
contig00032	B_01754	17816	18229	138	+	0	0	0	0			Phage major tail protein 2
contig00032	B_01755	18232	18564	111	+	0.74	0	0	0			hypothetical protein
contig00032	B_01756	18775	19440	222	+	0	0	0	0			hypothetical protein
contig00032	B_01757	19474	20106	211	+	0	0	0.05	0			hypothetical protein
contig00032	B_01758	20106	21014	303	+	0	0	0.03	0			hypothetical protein
contig00032	B_01759	21101	21508	136	+	0	0	0	0			hypothetical protein
contig00032	B_01760	21508	21669	54	+	0	0	0	0			hypothetical protein
contig00032	B_01761	21729	22577	283	+	0	0	0	0			hypothetical protein
contig00032	B_01762	22543	23736	398	+	0	0	0.02	0			hypothetical protein
contig00032	B_01763	23874	24548	225	+	0	0	0	0			hypothetical protein
contig00032	B_01764	24550	25434	295	+	0	0	0	0			hypothetical protein
contig00032	B_01765	25719	25961	81	-	0	0	0	0		dksA_2	RNA polymerase-binding transcription factor DksA
contig00032	B_01766	26140	26943	268	+	0	0	0	0.08		cysE	Serine acetyltransferase
contig00032	B_01767	27271	27606	112	-	0	0	0	0			Carboxymuconolactone decarboxylase family protein
contig00032	B_01768	27702	28286	195	-	0	0	0	0.11		pdhC_2	Dihydrolipoyllysine-residue acetyltransferase component of pyruvate dehydrogenase complex
contig00033	B_01769	83	787	235	+	0.35	0	0	0			Capsule polysaccharide biosynthesis protein
contig00033	B_01770	784	1080	99	+	0	0	0	0			hypothetical protein
contig00033	B_01771	1080	1988	303	+	0	0	0	0			Capsule polysaccharide biosynthesis protein
contig00033	B_01772	2077	2742	222	-	0	0	0.04	0		ribD	Riboflavin biosynthesis protein RibD
contig00033	B_01773	3102	3446	115	-	0	0	0	0.18		nrdR	Transcriptional repressor NrdR
contig00033	B_01774	3817	3924	36	-	0	0	0	0			hypothetical protein
contig00033	B_01775	3921	4244	108	-	0	0	0	0			hypothetical protein
contig00033	B_01776	4380	4892	171	-	0	0	0	0			hypothetical protein
contig00033	B_01777	5416	5577	54	-	4.58	0.46	0.55	1.17		rpoD_1	RNA polymerase sigma factor RpoD
contig00033	B_01778	5594	7399	602	-	1.63	0.2	0.36	1.01		rpoD_2	RNA polymerase sigma factor RpoD
contig00033	B_01779	7588	8409	274	-	0	0	0	0			DNA primase
contig00033	B_01780	8682	9560	293	-	0.28	0	0	0		dnaG	DNA primase
contig00033	B_01781	9600	9860	87	-	0	0	0	0			hypothetical protein
contig00033	B_01782	9842	10186	115	-	0	0	0	0		acrR	HTH-type transcriptional regulator AcrR
contig00033	B_01783	10331	10618	96	+	0	0	0	0			hypothetical protein
contig00033	B_01784	10727	11326	200	+	0	0	0.05	0		hom	Homoserine dehydrogenase
contig00033	B_01785	11750	12025	92	+	0	0	0	0			homoserine dehydrogenase
contig00033	B_01786	12110	12448	113	+	0	0	0	0			hypothetical protein
contig00033	B_01787	12409	12873	155	+	0	0	0	0			hypothetical protein
contig00033	B_01788	12974	13270	99	+	0.83	0	0	0		glpX_1	Fructose-1,6-bisphosphatase class 2
contig00033	B_01789	13231	13938	236	+	0	0	0	0		glpX_2	Fructose-1,6-bisphosphatase class 2
contig00033	B_01790	14087	14488	134	+	0	0	0	0		yecD	Isochorismatase family protein YecD
contig00033	B_01791	14669	16234	522	+	0.16	0	0.02	0.04		recJ	Single-stranded-DNA-specific exonuclease RecJ
contig00033	B_01794	16702	17070	123	-	0	0	0	0			hypothetical protein
contig00033	B_01795	17126	18139	338	-	0	0	0	0		yedQ	putative diguanylate cyclase YedQ
contig00033	B_01796	18136	18396	87	-	0	0.28	0	0			hypothetical protein
contig00033	B_01797	18389	18733	115	-	0	0	0	0			Heme NO binding protein
contig00033	B_01798	18803	19084	94	-	0	0.26	0.11	0		ppaX_1	Pyrophosphatase PpaX
contig00033	B_01799	19125	19493	123	-	0	0	0	0			hypothetical protein
contig00033	B_01800	19544	19822	93	-	0	0	0	0			hypothetical protein
contig00033	B_01801	19914	21299	462	+	0.18	0	0.02	0		pleD	Response regulator PleD
contig00033	B_01802	21336	21860	175	-	0	0	0	0			hypothetical protein
contig00033	B_01803	21863	22270	136	-	0	0	0	0			hypothetical protein
contig00033	B_01804	22331	22846	172	-	0	0	0.06	0		sigM	ECF RNA polymerase sigma factor SigM
contig00033	B_01805	22927	23523	199	-	0	0	0	0			EF hand
contig00033	B_01806	23718	24137	140	+	0	0.18	0	0			hypothetical protein
contig00033	B_01807	24160	24861	234	+	0	0	0	0			NUDIX domain protein
contig00033	B_01808	24867	25109	81	-	0	0	0	0			EamA-like transporter family protein
contig00033	B_01809	25069	25806	246	-	0	0	0.04	0			hypothetical protein
contig00033	B_01810	25816	26112	99	-	0	0	0.1	0			Lipocalin-like domain protein
contig00033	B_01811	26163	26342	60	-	0	0	0	0			hypothetical protein
contig00033	B_01812	26351	26818	156	-	0	0	0	0		gpr_1	L-glyceraldehyde 3-phosphate reductase
contig00033	B_01813	26784	27410	209	-	0	0	0	0		yhdN	General stress protein 69
contig00033	B_01814	27516	27938	141	-	0	0	0	0		phbB	Acetoacetyl-CoA reductase
contig00033	B_01815	27954	28295	114	-	0	0	0	0.18		ycdF_1	Glucose 1-dehydrogenase 2
contig00034	B_01816	106	1170	355	+	0	0	0	0		ttuE	Pyruvate kinase
contig00034	B_01817	1234	1470	79	+	0	0	0	0			hypothetical protein
contig00034	B_01818	1603	1803	67	+	0	0	0	0		rpmI	50S ribosomal protein L35
contig00034	B_01819	1818	2183	122	+	0.67	0.2	0.57	0.34		rplT	50S ribosomal protein L20
contig00034	B_01820	2333	2566	78	+	0	0	0	0			hypothetical protein
contig00034	B_01821	2527	2772	82	+	0	0	0	0			hypothetical protein
contig00034	B_01822	2756	3220	155	+	0	0	0	0			hypothetical protein
contig00034	B_01823	3217	3585	123	+	0	0	0	0			hypothetical protein
contig00034	B_01824	3573	3899	109	+	0	0	0	0			hypothetical protein
contig00034	B_01825	3917	4252	112	-	0	0	0	0			Cupin domain protein
contig00034	B_01826	4448	4798	117	+	0	0	0	0			YCII-related domain protein
contig00034	B_01827	4805	5869	355	+	0	0	0	0			RNA polymerase sigma factor
contig00034	B_01828	5833	6078	82	-	0	0	0	0			hypothetical protein
contig00034	B_01829	6128	6454	109	+	0	0	0	0		pheS_1	Phenylalanine--tRNA ligase alpha subunit
contig00034	B_01830	6451	7200	250	+	0	0	0.04	0.34		pheS_2	Phenylalanine--tRNA ligase alpha subunit
contig00034	B_01831	7197	7610	138	+	0	0	0	0			hypothetical protein
contig00034	B_01832	7735	7935	67	+	0	0	0.15	0		pheT_1	Phenylalanine--tRNA ligase beta subunit
contig00034	B_01833	7923	8528	202	+	0	0	0	0.31		pheT_2	Phenylalanine--tRNA ligase beta subunit
contig00034	B_01834	8740	9630	297	+	0	0	0	0.07		pheT_3	Phenylalanine--tRNA ligase beta subunit
contig00034	B_01835	9645	10220	192	+	0	0	0	0		pheT_4	Phenylalanine--tRNA ligase beta subunit
contig00034	B_01836	10245	10346	34	+	0	0	0	0			hypothetical protein
contig00034	B_01837	10343	10693	117	+	0	0	0	0			hypothetical protein
contig00034	B_01838	10823	11251	143	+	0	0	0	0.15		mscL	Large-conductance mechanosensitive channel
contig00034	B_01840	11597	11755	53	-	0	0	0	0		ald_4	Alanine dehydrogenase
contig00034	B_01841	11695	12132	146	-	0	0.17	0.07	0.14		ald_5	Alanine dehydrogenase
contig00034	B_01842	12092	12718	209	-	0	0	0.05	0		ald_6	Alanine dehydrogenase
contig00034	B_01843	12880	13338	153	+	0	0	0	0		lrp_7	Leucine-responsive regulatory protein
contig00034	B_01844	13448	14689	414	-	0	0	0	0			bicyclomycin/multidrug efflux system
contig00034	B_01845	14788	15873	362	+	0	0	0	0.06			AFG1-like ATPase
contig00034	B_01846	16282	16410	43	-	0	0	0	0			hypothetical protein
contig00034	B_01847	16407	17555	383	-	0	0	0.03	0.05		folC	Bifunctional protein FolC
contig00034	B_01848	17552	17872	107	-	0	0	0.19	0.39		accD_1	Acetyl-coenzyme A carboxylase carboxyl transferase subunit beta
contig00034	B_01849	17827	18507	227	-	0	0	0.13	0.28		accD_2	Acetyl-coenzyme A carboxylase carboxyl transferase subunit beta
contig00034	B_01850	18539	19465	309	-	0	0	0	0			CAAX amino terminal protease self- immunity
contig00034	B_01851	20064	20333	90	+	0	0	0	0			hypothetical protein
contig00034	B_01852	20741	21232	164	+	0	0	0	0			hypothetical protein
contig00034	B_01853	21258	21560	101	+	0	0	0	0			hypothetical protein
contig00034	B_01854	21636	22121	162	+	0	0	0	0			hypothetical protein
contig00034	B_01855	22300	23115	272	+	0.6	0	0.07	0.23		fadH_1	2,4-dienoyl-CoA reductase [NADPH]
contig00034	B_01856	23112	24053	314	+	0	0	0.03	0.2		fadH_2	2,4-dienoyl-CoA reductase [NADPH]
contig00034	B_01857	24085	24216	44	+	1.88	0	0	0			hypothetical protein
contig00034	B_01858	24551	25279	243	+	0	0.1	0	0			Membrane transport protein
contig00034	B_01859	25518	26375	286	+	0	0	0	0.07		dmlR_4	HTH-type transcriptional regulator DmlR
contig00034	B_01860	26521	26823	101	-	0	0	0	0			Outer membrane protein Omp38 precursor
contig00034	B_01861	26805	27404	200	-	0	0	0	0			hypothetical protein
contig00034	B_01862	27401	27976	192	-	0	0	0.05	0			Carboxymuconolactone decarboxylase family protein
contig00034	B_01863	27989	28180	64	-	0	0	0	0			Acetyltransferase (GNAT) family protein
contig00035	B_01864	223	726	168	-	0	0	0	0			Yip1 domain protein
contig00035	B_01865	744	1781	346	-	0	0	0	0.06		sufD	FeS cluster assembly protein SufD
contig00035	B_01866	1865	2032	56	-	0	0	0	0			hypothetical protein
contig00035	B_01867	2029	2286	86	-	0	0	0.12	0.49		sufC_1	putative ATP-dependent transporter SufC
contig00035	B_01868	2238	2786	183	-	0	0	0.11	0.57		sufC_2	putative ATP-dependent transporter SufC
contig00035	B_01869	2797	3108	104	-	0	0	0.1	0			hypothetical protein
contig00035	B_01870	3182	3610	143	-	0	0.17	0	0			hypothetical protein
contig00035	B_01871	3613	5136	508	-	0.65	0.05	0.49	1.36		sufB	FeS cluster assembly protein SufB
contig00035	B_01872	5163	5705	181	-	0	0	0.05	0		nifS	Cysteine desulfurase
contig00035	B_01873	5678	6208	177	-	0	0	0	0		iscS	Cysteine desulfurase
contig00035	B_01874	6339	6737	133	-	0	0	0	0		iscR	HTH-type transcriptional regulator IscR
contig00035	B_01875	6924	7577	218	+	0	0	0.05	0.29			Alpha/beta hydrolase family protein
contig00035	B_01876	7585	7806	74	+	0	0	0	0			hypothetical protein
contig00035	B_01877	8093	8830	246	+	0	0	0	0.09			hypothetical protein
contig00035	B_01878	9689	9811	41	-	0	0	0	0			hypothetical protein
contig00035	B_01879	10095	10898	268	-	0	0	0.07	0		ypwA	Putative metalloprotease YpwA
contig00035	B_01880	11064	11420	119	-	0	0	0.08	0			Thermostable carboxypeptidase 1
contig00035	B_01881	11390	11575	62	-	0	0	0	0			hypothetical protein
contig00035	B_01882	11579	12340	254	-	0	0	0.12	0		ctaA	Heme A synthase
contig00035	B_01883	12925	14589	555	+	0.15	0	0	0.19		gyrA_1	DNA gyrase subunit A
contig00035	B_01884	14555	15367	271	+	0	0	0	0.16		gyrA_2	DNA gyrase subunit A
contig00035	B_01885	15310	15651	114	+	0	0	0	0		gyrA_3	DNA gyrase subunit A
contig00035	B_01886	15825	16706	294	+	0	0	0	0			hypothetical protein
contig00035	B_01887	16808	17107	100	+	0	0	0	0.21			hypothetical protein
contig00035	B_01888	17726	18922	399	+	0	0	0.07	0.11		trmFO	Methylenetetrahydrofolate--tRNA-(uracil-5-)-methyltransferase TrmFO
contig00035	B_01889	19390	19800	137	+	0	0	0	0		gltX_2	Glutamate--tRNA ligase
contig00035	B_01890	19866	20225	120	-	0	0	0	0		hisI	Phosphoribosyl-AMP cyclohydrolase
contig00035	B_01891	20941	21063	41	-	0	0	0	0			hypothetical protein
contig00035	B_01892	21196	22149	318	-	0.52	0	0	0		recG_1	ATP-dependent DNA helicase RecG
contig00035	B_01893	22197	22742	182	-	0	0	0	0		recG_2	ATP-dependent DNA helicase RecG
contig00035	B_01894	22724	23011	96	-	0	0	0	0			ATP-dependent DNA helicase RecG
contig00035	B_01895	23008	23286	93	-	0	0	0	0			ATP-dependent DNA helicase RecG
contig00035	B_01896	23286	24254	323	-	0	0	0.03	0		ligA_1	DNA ligase
contig00035	B_01897	24263	24904	214	-	0.38	0	0	0		ligA_2	DNA ligase
contig00035	B_01898	25223	25417	65	-	0	0	0	0		ligA_3	DNA ligase
contig00035	B_01899	25630	26772	381	+	0.22	0	0	0.06			hypothetical protein
contig00035	B_01900	27001	27159	53	-	0	0	0	0			hypothetical protein
contig00035	B_01901	27159	27371	71	-	0	0	0	0			hypothetical protein
contig00035	B_01902	27368	27706	113	-	0	0	0	0			hypothetical protein
contig00036	B_01903	200	793	198	-	0	0	0	0		exbD	Biopolymer transport protein ExbD
contig00036	B_01904	738	1256	173	-	0	0	0	0		exbB	Biopolymer transport protein ExbB
contig00036	B_01905	1546	1929	128	-	0	0	0	0		ybgC	Acyl-CoA thioester hydrolase YbgC
contig00036	B_01906	1955	2236	94	-	0	0	0	0			hypothetical protein
contig00036	B_01907	2295	2516	74	+	0	0	0	0			hypothetical protein
contig00036	B_01908	2509	3063	185	-	0	0	0	0			hypothetical protein
contig00036	B_01909	3060	3716	219	-	0	0	0	0			hypothetical protein
contig00036	B_01910	3773	4834	354	-	0	0	0	0.06		ruvB	Holliday junction ATP-dependent DNA helicase RuvB
contig00036	B_01911	4853	5134	94	-	0	0	0	0		ruvA_1	Holliday junction ATP-dependent DNA helicase RuvA
contig00036	B_01912	5085	5537	151	-	0	0	0	0		ruvA_2	Holliday junction ATP-dependent DNA helicase RuvA
contig00036	B_01913	5534	6004	157	-	0	0	0	0		ruvC	Crossover junction endodeoxyribonuclease RuvC
contig00036	B_01914	6395	6589	65	+	0	0	0	0			hypothetical protein
contig00036	B_01915	6727	7998	424	-	0.19	0	0.07	0.15		degP1	putative periplasmic serine endoprotease DegP-like precursor
contig00036	B_01916	8357	8560	68	-	0	0	0	0			hypothetical protein
contig00036	B_01917	8557	9429	291	-	0	0	0.03	0		hflC	Modulator of FtsH protease HflC
contig00036	B_01918	9429	10586	386	-	0.21	0	0.03	0		hflK_1	Modulator of FtsH protease HflK
contig00036	B_01919	10716	11669	318	-	0	0	0	0		garB	Glutathione amide reductase
contig00036	B_01920	12222	13004	261	-	0	0	0	0		rpiA	Ribose-5-phosphate isomerase A
contig00036	B_01921	13135	13551	139	+	0	0	0	0		yfcG_1	Disulfide-bond oxidoreductase YfcG
contig00036	B_01922	13731	14039	103	+	0	0	0	0			hypothetical protein
contig00036	B_01923	14036	14242	69	+	0	0	0	0			hypothetical protein
contig00036	B_01924	14337	14924	196	+	0	0	0	0		sdaA	L-serine dehydratase 1
contig00036	B_01925	14879	15718	280	+	0	0	0	0		tdcG	L-serine dehydratase TdcG
contig00036	B_01926	15737	16513	259	-	0.63	0	0	0		thiN	Thiamine pyrophosphokinase
contig00036	B_01927	16648	17739	364	+	0	0	0	0			hypothetical protein
contig00036	B_01928	17818	18141	108	+	0	0	0	0			hypothetical protein
contig00036	B_01929	18045	18350	102	-	0	0	0	0			hypothetical protein
contig00036	B_01930	18444	18605	54	+	0	0	0	0			hypothetical protein
contig00036	B_01931	18656	18937	94	-	0	0	0	0			hypothetical protein
contig00036	B_01932	18942	19454	171	-	0	0	0	0		purA_1	Adenylosuccinate synthetase
contig00036	B_01933	19685	20239	185	-	0	0.13	0.05	0.11		purA_2	Adenylosuccinate synthetase
contig00036	B_01934	20512	20793	94	+	0	0	0	0			preprotein translocase subunit SecG
contig00036	B_01935	21064	22707	548	+	0.15	0.04	0.16	0.23		pyrG	CTP synthase
contig00036	B_01936	22782	23513	244	+	0	0	0	0			hypothetical protein
contig00036	B_01937	23529	23816	96	+	0	0	0	0			hypothetical protein
contig00036	B_01938	23874	24314	147	+	0	0	0	0			Tellurite resistance protein TerB
contig00036	B_01939	24543	25346	268	+	0	0.09	0	0		occP	Octopine permease ATP-binding protein P
contig00036	B_01940	25387	26100	238	+	0	0	0.04	0		argT	Lysine-arginine-ornithine-binding periplasmic protein precursor
contig00036	B_01941	26284	27057	258	+	0	0	0.08	0		hisQ	Histidine transport system permease protein HisQ
contig00037	B_01942	315	644	110	+	0	0	0	0		prmB	50S ribosomal protein L3 glutamine methyltransferase
contig00037	B_01943	987	1577	197	+	0	0	0	0			hypothetical protein
contig00037	B_01944	1645	2004	120	-	0	0	0	0		gpt_1	Xanthine phosphoribosyltransferase
contig00037	B_01945	2001	2168	56	-	0	0	0	0		gpt_2	Xanthine phosphoribosyltransferase
contig00037	B_01946	2181	2930	250	-	0	0	0	0.08		fabI_1	Enoyl-[acyl-carrier-protein] reductase [NADH] FabI
contig00037	B_01947	3157	3756	200	+	0	0	0	0.11		pdxH	Pyridoxine/pyridoxamine 5'-phosphate oxidase
contig00037	B_01948	3879	4424	182	+	0	0	0	0		cspC	Cold shock-like protein CspC
contig00037	B_01949	4421	4927	169	+	0	0	0	0			hypothetical protein
contig00037	B_01951	5770	6033	88	+	0	0	0	0			ribonucleotide-diphosphate reductase subunit alpha
contig00037	B_01952	6030	6536	169	+	0	0	0.18	0.12			ribonucleotide-diphosphate reductase subunit alpha
contig00037	B_01953	6536	7237	234	+	0	0	0.17	0.36		nrdJ_1	Vitamin B12-dependent ribonucleotide reductase
contig00037	B_01954	7212	8258	349	+	0.23	0	0.06	0.12		nrdJ_2	Vitamin B12-dependent ribonucleotide reductase
contig00037	B_01955	8198	8425	76	-	0	0	0	0			hypothetical protein
contig00037	B_01956	8818	9480	221	+	0	0	0.27	0.38		nrdJ_3	Vitamin B12-dependent ribonucleotide reductase
contig00037	B_01957	9771	10331	187	-	0	0	0.05	0.11		ilvH	Acetolactate synthase isozyme 3 small subunit
contig00037	B_01958	10345	10737	131	-	0	0.19	0	0		ilvG_1	Acetolactate synthase isozyme 2 large subunit
contig00037	B_01959	10737	11159	141	-	0	0	0.07	0		ilvI_1	Acetolactate synthase isozyme 3 large subunit
contig00037	B_01960	11099	12097	333	-	0	0	0.06	0.5		ilvB	Acetolactate synthase large subunit
contig00037	B_01961	12491	13348	286	-	0.29	0.09	0.03	0		ate	Putative arginyl-tRNA--protein transferase
contig00037	B_01962	13462	13947	162	-	0	0	0	0			RDD family protein
contig00037	B_01963	14026	14547	174	-	0	0.14	0	0			hypothetical protein
contig00037	B_01964	14737	15267	177	-	0	0	0.11	0			cytochrome b561
contig00037	B_01965	15401	15880	160	+	0	0.15	0.12	0		mhqR	HTH-type transcriptional regulator MhqR
contig00037	B_01966	15983	16351	123	-	0	0	0	0			YbaK / prolyl-tRNA synthetases associated domain protein
contig00037	B_01967	16640	16786	49	+	0	0	0	0			hypothetical protein
contig00037	B_01968	16819	18147	443	+	0	0	0	0.05		glnE_1	Glutamate-ammonia-ligase adenylyltransferase
contig00037	B_01969	18144	18701	186	+	0	0	0	0.11		glnE_2	Glutamate-ammonia-ligase adenylyltransferase
contig00037	B_01970	18643	19254	204	+	0	0	0	0		glnE_3	Glutamate-ammonia-ligase adenylyltransferase
contig00037	B_01971	19303	19575	91	+	0	0	0	0			hypothetical protein
contig00037	B_01972	19850	20590	247	+	0	0	0	0			hypothetical protein
contig00037	B_01973	20674	20937	88	-	0	0	0	0		pyrP	Uracil permease
contig00037	B_01974	20913	21947	345	-	0	0	0.03	0		uraA	Uracil permease
contig00037	B_01975	22107	22706	200	-	0	0	0	0			Major Facilitator Superfamily protein
contig00037	B_01976	22748	23266	173	-	0	0.14	0	0.12			hypothetical protein
contig00037	B_01977	23323	23796	158	-	0	0	0	0		cobB_1	Cobyrinic acid A,C-diamide synthase
contig00037	B_01978	23798	24403	202	-	0.41	0	0.44	0		cobB_2	Cobyrinic acid A,C-diamide synthase
contig00037	B_01979	24602	25471	290	-	0	0	0	0		cobA	Uroporphyrinogen-III C-methyltransferase
contig00038	B_01980	348	692	115	+	0	0	0	0		dapE_2	Succinyl-diaminopimelate desuccinylase
contig00038	B_01981	655	792	46	+	0	0	0	0			succinyl-diaminopimelate desuccinylase
contig00038	B_01982	848	1006	53	-	0	0	0	0			hypothetical protein
contig00038	B_01983	1003	1245	81	-	0	0	0	0			FtsX-like permease family protein
contig00038	B_01984	1245	1805	187	-	0	0	0	0			hypothetical protein
contig00038	B_01985	1772	3367	532	-	0	0	0.02	0			outer membrane-specific lipoprotein transporter subunit LolC
contig00038	B_01986	3419	4033	205	-	0.4	0	0	0.1		macB_2	Macrolide export ATP-binding/permease protein MacB
contig00038	B_01987	4061	4714	218	+	0	0	0	0			Arylesterase precursor
contig00038	B_01988	4888	5493	202	+	0	0	0	0		degU_1	Transcriptional regulatory protein DegU
contig00038	B_01989	5566	5661	32	-	0	0	0	0			hypothetical protein
contig00038	B_01990	5666	7861	732	-	0.11	0.03	0.03	0		pacS	putative copper-transporting ATPase PacS
contig00038	B_01991	7895	8380	162	-	0	0	0.06	0			FixH
contig00038	B_01992	8383	9087	235	-	0	0	0	0			Ubp3 associated protein Bre5
contig00038	B_01993	9057	9653	199	-	0	0	0.05	0.11			4Fe-4S binding domain protein
contig00038	B_01994	10192	11064	291	-	0	0.08	0	0		ccoP	Cbb3-type cytochrome c oxidase subunit CcoP
contig00038	B_01995	11101	11277	59	-	0	0	0	0			Cbb3-type cytochrome oxidase component FixQ
contig00038	B_01996	11289	11690	134	-	0	0	0.15	0			Cytochrome C oxidase, mono-heme subunit/FixO
contig00038	B_01997	11693	11881	63	-	0	0	0.79	0.33			Cytochrome C oxidase, mono-heme subunit/FixO
contig00038	B_01998	11932	12024	31	-	0	0	0	0			hypothetical protein
contig00038	B_01999	12039	12614	192	-	0	0	0.46	0.55		fixN_1	hypothetical protein
contig00038	B_02000	12611	13639	343	-	0	0.14	0.2	0.55		fixN_2	hypothetical protein
contig00038	B_02001	13853	14020	56	+	0	0	0	0			hypothetical protein
contig00038	B_02002	14017	14691	225	+	0.36	0	0	0			Universal stress protein family protein
contig00038	B_02003	14710	15450	247	-	0	0	0	0		fixK	Nitrogen fixation regulation protein FixK
contig00038	B_02004	15529	16884	452	+	0	0	0.02	0		hemN_2	Oxygen-independent coproporphyrinogen-III oxidase
contig00038	B_02005	16919	17677	253	-	0	0	0	0			Alpha/beta hydrolase family protein
contig00038	B_02006	17843	18883	347	-	0	0	0.03	0			hypothetical protein
contig00038	B_02007	19193	19708	172	-	4.29	0.29	1.73	2.32		groL_1	60 kDa chaperonin
contig00038	B_02008	19705	20541	279	-	2.64	0.35	1.14	4.14		groL_2	60 kDa chaperonin
contig00038	B_02009	20526	20807	94	-	2.62	0.53	2.01	2.02		groL1	60 kDa chaperonin 1
contig00038	B_02010	20891	21178	96	-	0	0	0.62	0.88		groS1	10 kDa chaperonin 1
contig00038	B_02011	21568	22557	330	+	0	0	0	0			TraB family protein
contig00038	B_02012	22801	23076	92	+	0	0	0	0			hypothetical protein
contig00038	B_02013	23326	23712	129	+	0	0.19	0.31	0.33		ppaC_1	putative manganese-dependent inorganic pyrophosphatase
contig00038	B_02014	23709	24248	180	+	0.46	0.14	0	0		ppaC_2	putative manganese-dependent inorganic pyrophosphatase
contig00038	B_02015	24259	24711	151	+	0	0	0	0			hypothetical protein
contig00038	B_02016	24850	25140	97	-	0	0	0	0			hypothetical protein
contig00038	B_02017	25280	25468	63	+	0	0	0	0			hypothetical protein
contig00038	B_02018	25506	25655	50	-	0	0	0	0			hypothetical protein
contig00040	B_02019	419	703	95	+	0	0	0	0			hypothetical protein
contig00040	B_02020	758	1360	201	-	0	0	0	0			Rhomboid family protein
[truncated: 2,834 more rows]

## Sheet: C
						10°C		25°C
contig	locus tag	start	end	length (aa)	strand	T1	T2	T1	T2		gene	product
contig00031	C_00001	140	628	163	-	0	0	0	0			hypothetical protein
contig00031	C_00002	628	1464	279	-	0	0	0.02	0.54			hypothetical protein
contig00031	C_00003	1499	1795	99	-	0	0	0	0			hypothetical protein
contig00031	C_00004	1792	1938	49	-	0	0	0	0			hypothetical protein
contig00031	C_00005	1913	2269	119	-	0	0	0	0			hypothetical protein
contig00031	C_00006	2266	4146	627	-	0	0	0.01	0.48			hypothetical protein
contig00031	C_00007	4151	4753	201	-	0	0	0	0			hypothetical protein
contig00031	C_00008	4755	5189	145	-	0	0	0	0			hypothetical protein
contig00031	C_00009	5173	5370	66	-	0	0	0	0			hypothetical protein
contig00031	C_00010	5367	6239	291	-	0	0	0	0			hypothetical protein
contig00031	C_00011	6334	6624	97	+	0	0	0	0			hypothetical protein
contig00031	C_00012	6674	7201	176	+	0	0	0	0			hypothetical protein
contig00031	C_00013	7225	7758	178	+	0	0.83	0	0			hypothetical protein
contig00031	C_00014	7881	8438	186	-	0	0	0	0			hypothetical protein
contig00031	C_00015	8439	9368	310	-	0	0	0	0		prpE	Bis(5'-nucleosyl)-tetraphosphatase PrpE [asymmetrical]
contig00031	C_00016	9381	9650	90	-	0	0	0	0			hypothetical protein
contig00031	C_00017	9652	10221	190	-	0	0.78	0.02	1.6			hypothetical protein
contig00031	C_00018	10689	11213	175	+	0	0.85	0	0			hypothetical protein
contig00031	C_00019	11457	11813	119	-	0	0	0	0			hypothetical protein
contig00031	C_00020	11974	12297	108	-	0	0	0.04	0			hypothetical protein
contig00031	C_00021	12302	12739	146	-	0	0	0	0			hypothetical protein
contig00031	C_00022	12712	13926	405	-	1.4	0	0.01	0			hypothetical protein
contig00031	C_00023	14307	15077	257	-	0	0	0	0			hypothetical protein
contig00031	C_00024	15147	15407	87	-	0	0	0	0			hypothetical protein
contig00031	C_00025	15762	16097	112	-	0	0	0	0			hypothetical protein
contig00031	C_00026	16272	16601	110	+	0	0	0	0			hypothetical protein
contig00031	C_00027	16754	16987	78	-	0	0	0	0			hypothetical protein
contig00031	C_00028	17298	17540	81	-	0	1.83	0	0			hypothetical protein
contig00031	C_00029	17820	18203	128	-	0	0	0	0			hypothetical protein
contig00031	C_00030	18485	18640	52	-	0	0	0	0			hypothetical protein
contig00031	C_00031	18701	18907	69	+	0	0	0	0			hypothetical protein
contig00031	C_00032	18938	19204	89	+	0	0	0	0			hypothetical protein
contig00031	C_00033	19400	19831	144	-	0	0	0	0			hypothetical protein
contig00031	C_00034	20222	21394	391	+	1.45	0	0	0			hypothetical protein
contig00031	C_00035	21603	22004	134	-	0	0	0	0			hypothetical protein
contig00031	C_00036	21997	22293	99	-	0	0	0	0			hypothetical protein
contig00031	C_00037	22436	23509	358	-	0	0	0	0			Prophage CP4-57 regulatory protein (AlpA)
contig00031	C_00038	23654	24328	225	-	0	0	0.02	0		intA_1	Prophage CP4-57 integrase
contig00031	C_00039	24325	24849	175	-	0	0	0	0		intS_1	Putative prophage CPS-53 integrase
contig00031	C_00040	24875	25003	43	-	0	0	0	0			hypothetical protein
contig00031	C_00041	25168	25941	258	-	0	0	0	0			hypothetical protein
contig00031	C_00042	26026	27033	336	-	0	0	0	0		des	Fatty acid desaturase
contig00031	C_00043	27272	27574	101	+	0	0	0	0		metN	Methionine import ATP-binding protein MetN
contig00031	C_00044	27866	28018	51	+	0	0	0	0		phnN_1	Ribose 1,5-bisphosphate phosphokinase PhnN
contig00031	C_00045	28208	28444	79	+	0	0	0	0		phnN_2	Ribose 1,5-bisphosphate phosphokinase PhnN
contig00031	C_00046	28399	28635	79	-	0	0	0	0			hypothetical protein
contig00039	C_00047	555	962	136	+	0	0	0.03	0			Tellurite resistance protein TerB
contig00039	C_00048	1073	1948	292	+	0	0	0.01	0			Fatty acid hydroxylase superfamily protein
contig00039	C_00049	1765	2484	240	-	0	0	0.05	0		artI_1	Putative ABC transporter arginine-binding protein 2 precursor
contig00039	C_00050	2436	2759	108	-	0	0	0	0		artI_2	Putative ABC transporter arginine-binding protein 2 precursor
contig00039	C_00051	2835	3374	180	+	0	0	0	0			hypothetical protein
contig00039	C_00052	3383	4195	271	+	0	0	0	0			Beta-monoglucosyldiacylglycerol synthase
contig00039	C_00053	4470	4745	92	+	0	0	0	0			hypothetical protein
contig00039	C_00054	4732	5088	119	+	0	0	0	0			hypothetical protein
contig00039	C_00055	5093	5398	102	+	0	0	0	0			hypothetical protein
contig00039	C_00056	5700	6713	338	+	0	0	0.01	0		ilvA	L-threonine dehydratase biosynthetic IlvA
contig00039	C_00057	6718	7485	256	+	0	0	0.02	0		dctB_1	C4-dicarboxylate transport sensor protein DctB
contig00039	C_00058	7457	8266	270	+	0	0	0	0		dctB_2	C4-dicarboxylate transport sensor protein DctB
contig00039	C_00059	8328	8513	62	+	9.16	0	0	0			hypothetical protein
contig00039	C_00060	8507	9079	191	+	0	0	0	0		dctD_1	C4-dicarboxylate transport transcriptional regulatory protein DctD
contig00039	C_00061	9076	9189	38	+	0	0	0	0			hypothetical protein
contig00039	C_00062	9186	9881	232	+	0	0	0	0		dctD_2	C4-dicarboxylate transport transcriptional regulatory protein DctD
contig00039	C_00063	9935	10234	100	-	0	0	0	0			hypothetical protein
contig00039	C_00064	10462	11070	203	+	0	0	0.08	0			Bacterial extracellular solute-binding protein, family 7
contig00039	C_00065	11425	12066	214	+	0	0	0.04	0			Tripartite ATP-independent periplasmic transporters, DctQ component
contig00039	C_00066	12063	12203	47	+	0	0	0	0			hypothetical protein
contig00039	C_00067	12256	12591	112	+	0	0	0.04	0		siaT_1	Sialic acid TRAP transporter permease protein SiaT
contig00039	C_00068	12588	13469	294	+	0	0	0.03	0		siaT_2	Sialic acid TRAP transporter permease protein SiaT
contig00039	C_00069	13547	13858	104	+	0	0	0	0			hypothetical protein
contig00039	C_00070	13950	14495	182	-	0	0	0	0			hypothetical protein
contig00039	C_00071	14702	15007	102	-	0	0	0	0			Cupin domain protein
contig00039	C_00072	15004	15111	36	-	0	0	0	0			hypothetical protein
contig00039	C_00073	15124	15534	137	-	0	0	0	0			hypothetical protein
contig00039	C_00074	15491	16498	336	-	1.68	0	0	0			Cyclohexanone 1,2-monooxygenase
contig00039	C_00075	16464	16616	51	-	0	0	0	0		crtN	Dehydrosqualene desaturase
contig00039	C_00076	16743	17261	173	+	0	0	0.02	0			hypothetical protein
contig00039	C_00077	17258	18013	252	+	0	0	0	0			transcriptional activator FtrA
contig00039	C_00078	18108	18527	140	-	0	0	0	0			1,4-dihydroxy-2-naphthoyl-CoA hydrolase
contig00039	C_00079	18528	18917	130	-	0	0	0	0		livF_1	High-affinity branched-chain amino acid transport ATP-binding protein LivF
contig00039	C_00080	18883	19221	113	-	0	0	0	0		livF_2	High-affinity branched-chain amino acid transport ATP-binding protein LivF
contig00039	C_00081	19221	19538	106	-	0	0	0	1.43		lptB_1	Lipopolysaccharide export system ATP-binding protein LptB
contig00039	C_00082	19555	19788	78	-	0	0	0	0			hypothetical protein
contig00039	C_00083	19972	20379	136	-	0	0	0	0			leucine/isoleucine/valine transporter permease subunit
contig00039	C_00084	20376	20735	120	-	0	0	0	0			hypothetical protein
contig00039	C_00085	20675	20956	94	-	0	0	0	0			hypothetical protein
contig00039	C_00086	20956	21333	126	-	0	0	0	0			branched-chain amino acid transporter permease subunit LivH
contig00039	C_00087	21767	21910	48	-	0	0	0	0			hypothetical protein
contig00039	C_00088	21935	22219	95	-	0	0	0	0			hypothetical protein
contig00039	C_00089	22174	23082	303	-	0	0	0	0.5			hypothetical protein
contig00039	C_00090	23290	23775	162	-	0	0	0	0			hypothetical protein
contig00039	C_00091	23772	24146	125	-	0	0	0.1	0			hypothetical protein
contig00039	C_00092	24146	24790	215	-	5.26	0	0	0		paaH_1	3-hydroxyadipyl-CoA dehydrogenase
contig00039	C_00093	24893	25285	131	-	0	0	0.03	0		paaH_2	3-hydroxyadipyl-CoA dehydrogenase
contig00044	C_00094	485	961	159	+	0	0	0	0			hypothetical protein
contig00044	C_00095	1063	1830	256	-	0	0	0	0		putA_1	Bifunctional protein PutA
contig00044	C_00096	1980	2108	43	+	0	0	0.3	0			leucine-responsive transcriptional regulator
contig00044	C_00097	2150	2422	91	+	0	0	0.14	0		lrp_1	Leucine-responsive regulatory protein
contig00044	C_00098	2574	3398	275	-	0	0	0.02	0		arcA	Arginase
contig00044	C_00099	3548	3979	144	+	0	0	0	0			DNA-binding transcriptional regulator AsnC
contig00044	C_00100	4215	4592	126	+	0	0	0	0			hypothetical protein
contig00044	C_00101	4648	5088	147	+	0	0	0.03	1.03		ccrA	Beta-lactamase type II precursor
contig00044	C_00102	5191	5412	74	+	0	0	0	0			FAD-dependent oxidoreductase
contig00044	C_00103	5445	6680	412	+	0	0	0.04	0.74		mhpA	3-(3-hydroxy-phenyl)propionate/3-hydroxycinnamic acid hydroxylase
contig00044	C_00104	6812	7009	66	+	0	0	0	0			hypothetical protein
contig00044	C_00106	7296	7751	152	+	0	0	0	0			Thioredoxin C-1
contig00044	C_00107	7868	8347	160	+	0	0	0.03	0			hypothetical protein
contig00044	C_00108	8359	8985	209	+	0	0	0.02	0		lon2	Lon protease 2
contig00044	C_00109	8985	9179	65	+	0	0	0	0			hypothetical protein
contig00044	C_00110	9184	10380	399	-	0	0	0	0		ubiH	2-octaprenyl-6-methoxyphenol hydroxylase
contig00044	C_00111	10696	11034	113	+	0	0	0	0		glnK	Nitrogen regulatory protein P-II 2
contig00044	C_00112	11063	11566	168	+	0	0	0	0			Ammonium Transporter Family protein
contig00044	C_00113	11515	12366	284	+	0	0	0.02	0		nrgA	Ammonium transporter NrgA
contig00044	C_00114	12603	13802	400	+	0	0	0	0			hypothetical protein
contig00044	C_00115	14016	14933	306	+	3.7	0	0.01	0		ftsK_1	DNA translocase FtsK
contig00044	C_00116	14881	15129	83	+	0	0	0	0		ftsK_2	DNA translocase FtsK
contig00044	C_00117	15220	15843	208	+	0	0	0.02	0			lipoprotein chaperone
contig00044	C_00118	15936	16547	204	+	0	0	0.04	0		xthA_1	Exodeoxyribonuclease III
contig00044	C_00119	16744	17220	159	-	0	0	0	0			DNA-binding transcriptional dual regulator Crp
contig00044	C_00120	17231	17914	228	-	0	0	0.04	0		yycF_1	Transcriptional regulatory protein YycF
contig00044	C_00121	18036	18704	223	-	2.54	0	0	0			hypothetical protein
contig00044	C_00122	18864	19811	316	+	0	0.47	0.03	0		leuS_1	Leucine--tRNA ligase
contig00044	C_00123	19766	21085	440	+	0	0	0.04	0		leuS_2	Leucine--tRNA ligase
contig00044	C_00124	21087	21488	134	+	0	0	0	0		leuS_3	Leucine--tRNA ligase
contig00044	C_00125	21475	21978	168	+	0	0	0.03	0			hypothetical protein
contig00044	C_00126	21997	22998	334	+	0	0	0.01	0			DNA polymerase III subunit delta
contig00044	C_00127	23273	23989	239	-	0	0	0	0		parB	Chromosome-partitioning protein ParB
contig00046	C_00128	325	987	221	+	0	0	0	0		nuoL_1	NADH-quinone oxidoreductase subunit L
contig00046	C_00129	941	1834	298	+	0	0	0	0			NADH-quinone oxidoreductase subunit 12
contig00046	C_00130	1905	2054	50	+	0	0	0	0			hypothetical protein
contig00046	C_00131	2072	2302	77	+	0	0	0	0			hypothetical protein
contig00046	C_00132	2283	2642	120	+	0	0	0	0			hypothetical protein
contig00046	C_00133	2617	2853	79	+	0	0	0	0			hypothetical protein
contig00046	C_00134	3231	3821	197	+	0	0	0	0			hypothetical protein
contig00046	C_00135	3837	4289	151	+	0	0	0	0			hypothetical protein
contig00046	C_00136	4358	5374	339	-	0	0	0	0		proV_1	Glycine betaine/L-proline transport ATP-binding protein ProV
contig00046	C_00137	5371	5805	145	-	0	0	0	0		opuAB	Glycine betaine transport system permease protein OpuAB
contig00046	C_00138	5849	6115	89	+	0	0	0	0			hypothetical protein
contig00046	C_00139	6289	6825	179	-	0	0	0	0		gbuC	Glycine betaine/carnitine transport binding protein GbuC precursor
contig00046	C_00140	6776	7210	145	-	0	0	0	0			Substrate binding domain of ABC-type glycine betaine transport system
contig00046	C_00141	7319	7996	226	+	0	0	0	0		betI_1	HTH-type transcriptional regulator BetI
contig00046	C_00142	8004	8516	171	+	0	0	0.03	0		betB_1	NAD/NADP-dependent betaine aldehyde dehydrogenase
contig00046	C_00143	8521	9459	313	+	0	0	0	0		betB_2	NAD/NADP-dependent betaine aldehyde dehydrogenase
contig00046	C_00144	9470	10927	486	+	0	0	0	0		betA_1	Oxygen-dependent choline dehydrogenase
contig00046	C_00145	11026	11229	68	+	0	0	0	0			hypothetical protein
contig00046	C_00146	11209	11652	148	-	0	0	0	0		mtnW_1	2,3-diketo-5-methylthiopentyl-1-phosphate enolase
contig00046	C_00147	11630	12334	235	-	0	0	0	0		mtnW_2	2,3-diketo-5-methylthiopentyl-1-phosphate enolase
contig00046	C_00148	12337	12603	89	-	0	0	0	0		dxs_1	1-deoxy-D-xylulose-5-phosphate synthase
contig00046	C_00149	12596	12808	71	-	0	0	0	0			pyruvate dehydrogenase subunit beta
contig00046	C_00150	12783	13067	95	-	0	0	0	0		dxs_2	1-deoxy-D-xylulose-5-phosphate synthase
contig00046	C_00151	13085	13342	86	-	0	0	0	0		dxs_3	1-deoxy-D-xylulose-5-phosphate synthase
contig00046	C_00152	13380	13565	62	-	0	0	0	0			hypothetical protein
contig00046	C_00153	13576	14175	200	-	0	0	0	0		tkt_1	Transketolase
contig00046	C_00154	14384	14557	58	-	0	0	0	0		fucU_1	L-fucose mutarotase
contig00046	C_00155	14547	14837	97	-	0	0	0	0		fucU_2	L-fucose mutarotase
contig00046	C_00156	15072	15293	74	-	0	0	0	0			hypothetical protein
contig00046	C_00157	15293	15967	225	-	0	0	0	0			Periplasmic binding proteins and sugar binding domain of LacI family protein
contig00046	C_00158	16023	16118	32	-	0	0	0	0			hypothetical protein
contig00046	C_00159	16115	16471	119	-	0	0	0	0		rbsC_1	Ribose transport system permease protein RbsC
contig00046	C_00160	16567	17043	159	-	0	0	0.05	0			L-arabinose transporter permease protein
contig00046	C_00161	17040	17354	105	-	0	0	0	0		araG_1	Arabinose import ATP-binding protein AraG
contig00046	C_00162	17354	18574	407	-	0	0	0.01	0		rbsA_1	Ribose import ATP-binding protein RbsA
contig00046	C_00163	18747	19007	87	+	0	0	0	0		mtnK_1	Methylthioribose kinase
contig00046	C_00164	18962	19780	273	+	0	0	0.02	0		mtnK_2	Methylthioribose kinase
contig00046	C_00165	20255	20974	240	+	0	0	0.04	0.63		mtnA	Methylthioribose-1-phosphate isomerase
contig00046	C_00166	21151	21258	36	-	0	0	0.24	0			Putative sugar-binding domain protein
contig00046	C_00167	21279	22130	284	-	0	0	0	0		deoR	Deoxyribonucleoside regulator
contig00046	C_00168	22214	23311	366	+	0	0	0.01	0			short chain dehydrogenase
contig00047	C_00169	221	1708	496	-	0	0	0.02	1.22		aldA_1	Putative aldehyde dehydrogenase AldA
contig00047	C_00170	1666	1881	72	-	0	0	0	0			hypothetical protein
contig00047	C_00171	1891	2160	90	-	0	0	0	0		deoC_1	Deoxyribose-phosphate aldolase
contig00047	C_00172	2157	2801	215	-	0	0	0.06	0		deoC_2	Deoxyribose-phosphate aldolase
contig00047	C_00173	2875	3675	267	-	0	0	0.03	0		punA	Purine nucleoside phosphorylase 1
contig00047	C_00174	3682	4083	134	-	0	0	0	0		cdd	Cytidine deaminase
contig00047	C_00175	4085	4639	185	-	0	0	0	0			L-arabinose transporter permease protein
contig00047	C_00176	4605	4994	130	-	0	0	0	0			Branched-chain amino acid transport system / permease component
contig00047	C_00177	5100	5531	144	-	0	0	0	0			Branched-chain amino acid transport system / permease component
contig00047	C_00178	5525	6127	201	-	0	0	0.04	0			Branched-chain amino acid transport system / permease component
contig00047	C_00179	6521	6883	121	-	0	0	0	0			L-arabinose transporter ATP-binding protein
contig00047	C_00180	6892	7773	294	-	0	0	0.06	0		mglA_1	Galactose/methyl galactoside import ATP-binding protein MglA
contig00047	C_00181	7806	8822	339	-	0	0	0.18	0		tmpC	Membrane lipoprotein TmpC precursor
contig00047	C_00182	9033	9236	68	-	0	0	0.06	0		cmpC_1	Bicarbonate transport ATP-binding protein CmpC
contig00047	C_00183	9236	9676	147	-	0	0	0	0		phnT	Putative 2-aminoethylphosphonate import ATP-binding protein PhnT
contig00047	C_00184	9677	9919	81	-	0	0	0	0		ynjC	Inner membrane ABC transporter permease protein YnjC
contig00047	C_00185	9868	10647	260	-	0	0	0	0.58			hypothetical protein
contig00047	C_00186	10644	11222	193	-	0	0	0	0			hypothetical protein
contig00047	C_00187	11397	11591	65	-	0	0	0	0			hypothetical protein
contig00047	C_00188	11578	12396	273	-	0	0	0.03	0.56			hypothetical protein
contig00047	C_00189	12408	12653	82	-	0	0	0	0			hypothetical protein
contig00047	C_00190	13103	13282	60	-	0	0	0.14	0			Carbon monoxide dehydrogenase subunit G (CoxG)
contig00047	C_00191	13788	14615	276	+	0	0	0.12	0			hypothetical protein
contig00047	C_00192	14653	15273	207	+	0	0	0.02	0			hypothetical protein
contig00047	C_00193	15270	15584	105	+	0	12.71	0	0			hypothetical protein
contig00047	C_00194	15595	15750	52	+	0	0	0	0			hypothetical protein
contig00047	C_00195	15719	16249	177	+	0	0	0	0			hypothetical protein
contig00047	C_00196	16213	16899	229	+	0	0	0	0			hypothetical protein
contig00047	C_00197	16928	17095	56	-	0	0	0	0			hypothetical protein
contig00047	C_00198	17121	17984	288	+	0	0	0	0		cpo_1	Non-heme chloroperoxidase
contig00047	C_00199	18005	18451	149	-	0	0	0	0			hypothetical protein
contig00047	C_00200	18459	18590	44	-	0	0	0	0			hypothetical protein
contig00047	C_00201	18653	18958	102	-	0	0	0	0		edd_1	Phosphogluconate dehydratase
contig00047	C_00202	18955	20478	508	-	0	0.29	0.02	0		edd_2	Phosphogluconate dehydratase
contig00047	C_00203	20543	21154	204	-	0	0	0	0		pgl	6-phosphogluconolactonase
contig00047	C_00204	21102	21245	48	-	0	0	0	0			hypothetical protein
contig00047	C_00205	21372	22589	406	-	0	0	0	0		zwf_1	Glucose-6-phosphate 1-dehydrogenase
contig00047	C_00206	22586	22747	54	-	0	0	0	0		zwf_2	Glucose-6-phosphate 1-dehydrogenase
contig00047	C_00207	22795	23187	131	-	0	0	0	0		gspK_1	Glucosamine kinase GspK
contig00048	C_00208	32	901	290	+	0	0	0.01	0		pbpF	Penicillin-binding protein 1F
contig00048	C_00209	999	1820	274	+	0	0	0	0		mrcA_1	Penicillin-binding protein 1A
contig00048	C_00210	2106	2372	89	+	0	0	0	0			hypothetical protein
contig00048	C_00211	2372	2923	184	+	0	0	0.02	0			hypothetical protein
contig00048	C_00212	2916	3557	214	-	0	0	0	0			hypothetical protein
contig00048	C_00213	3496	3798	101	-	0	0	0	0			hypothetical protein
contig00048	C_00214	4093	4515	141	+	0	0	0	0			hypothetical protein
contig00048	C_00215	4487	5275	263	+	4.3	0	0.02	0			hypothetical protein
contig00048	C_00216	5249	5590	114	-	0	0	0.11	0			hypothetical protein
contig00048	C_00217	5603	6325	241	-	0	0	0.04	0		cwlA	N-acetylmuramoyl-L-alanine amidase CwlA precursor
contig00048	C_00218	6503	7483	327	-	0	0	0.03	0		divJ	Histidine protein kinase DivJ
contig00048	C_00219	7555	8310	252	-	0	0	0.03	0			hypothetical protein
contig00048	C_00220	8511	9143	211	-	0	0.7	0.04	0			hypothetical protein
contig00048	C_00221	9513	9806	98	+	0	0	0.83	0			hypothetical protein
contig00048	C_00222	9961	10371	137	+	4.13	0	0	0		sufE	Cysteine desulfuration protein SufE
contig00048	C_00223	10483	11133	217	-	0	0	0	0			hypothetical protein
contig00048	C_00224	11133	11534	134	-	0	0	0	0		dnaA_1	Chromosomal replication initiator protein DnaA
contig00048	C_00225	11940	12179	80	-	0	0	0.05	0		ros	Transcriptional regulatory protein ros
contig00048	C_00226	12242	12499	86	+	0	0	0	0			hypothetical protein
contig00048	C_00227	12434	12670	79	-	0	0	0	0		mnhG1	Na(+)/H(+) antiporter subunit G1
contig00048	C_00228	12667	12999	111	-	0	0	0	0		mrpF	Na(+)/H(+) antiporter subunit F
contig00048	C_00229	12996	13397	134	-	0	0	0	0		mrpE	Na(+)/H(+) antiporter subunit E
contig00048	C_00230	13361	13528	56	-	0	0	0	0			hypothetical protein
contig00048	C_00231	13694	14131	146	-	0	0	0	0		mrpD_1	Na(+)/H(+) antiporter subunit D
contig00048	C_00232	14080	14448	123	-	0	0	0	0		mrpD_2	Na(+)/H(+) antiporter subunit D
contig00048	C_00233	14451	15083	211	-	0	0	0.02	0		mrpD_3	Na(+)/H(+) antiporter subunit D
contig00048	C_00234	15093	16376	428	-	1.32	0	0.04	0		mrpC	Na(+)/H(+) antiporter subunit C
contig00048	C_00235	16373	16690	106	-	0	0	0	0			putative monovalent cation/H+ antiporter subunit A
contig00048	C_00236	16642	17145	168	-	0	0	0.03	0			putative monovalent cation/H+ antiporter subunit A
contig00048	C_00237	17210	17536	109	-	0	0	0.04	0		mrpA_1	Na(+)/H(+) antiporter subunit A
contig00048	C_00238	17487	18314	276	-	0	0	0.03	0		mrpA_2	Na(+)/H(+) antiporter subunit A
contig00048	C_00239	18628	21129	834	+	0	0	0.03	0.18		ptrB	Protease 2
contig00048	C_00240	21230	21826	199	+	0	0	0.13	0		sodB	Superoxide dismutase [Mn]
contig00048	C_00241	21971	22546	192	+	0	0	0.02	0			DNA-binding response regulator CreB
contig00048	C_00242	22607	22804	66	-	0	0	0	0			hypothetical protein
contig00051	C_00243	32	769	246	+	0	0	0.02	0		glnA2	putative glutamine synthetase 2
contig00051	C_00244	766	915	50	+	0	0	0	0		glnA_1	Glutamine synthetase 1
contig00051	C_00245	991	1395	135	+	0	0	0.03	0		glnA_2	putative glutamine synthetase 2
contig00051	C_00246	1399	2781	461	+	0	0	0	0		gabD_1	Succinate-semialdehyde dehydrogenase [NADP(+)]
contig00051	C_00247	2785	3693	303	+	0	0	0	0		dhaT	1,3-propanediol dehydrogenase
contig00051	C_00248	3656	3934	93	+	0	0	0	0		adhE	Aldehyde-alcohol dehydrogenase
contig00051	C_00249	4058	4291	78	-	0	0	0	0			hypothetical protein
contig00051	C_00250	4230	4910	227	-	0	0	0.02	0			spermidine/putrescine ABC transporter membrane protein
contig00051	C_00251	5024	5776	251	-	0	0	0	0		potH_1	Putrescine transport system permease protein PotH
contig00051	C_00252	5778	6428	217	-	0	0	0	0		potA_1	Spermidine/putrescine import ATP-binding protein PotA
contig00051	C_00253	6371	6913	181	-	0	0	0	0.84		cysA_1	Sulfate/thiosulfate import ATP-binding protein CysA
contig00051	C_00254	6987	7697	237	-	0	0	0.14	1.28		potD_1	Spermidine/putrescine-binding periplasmic protein precursor
contig00051	C_00255	7694	8053	120	-	0	0	0.04	0		potD_2	Spermidine/putrescine-binding periplasmic protein precursor
contig00051	C_00256	8314	8883	190	-	0	0	0	0			von Willebrand factor type A domain protein
contig00051	C_00257	8823	9365	181	-	0	0	0	0			hypothetical protein
contig00051	C_00258	9407	10261	285	-	0	0	0.03	0.53			hypothetical protein
contig00051	C_00259	10337	10558	74	-	0	0	0.12	0		nirQ_1	Denitrification regulatory protein NirQ
contig00051	C_00260	10548	10811	88	-	0	0	0.05	0		nirQ_2	Denitrification regulatory protein NirQ
contig00051	C_00261	10756	11088	111	-	0	0	0.12	0		nirQ_3	Denitrification regulatory protein NirQ
contig00051	C_00262	11094	12476	461	-	0	0	0.11	1.32		norB	Nitric oxide reductase subunit B
contig00051	C_00263	12501	12599	33	-	0	0	0.13	0		norC_1	Nitric oxide reductase subunit C
contig00051	C_00264	12574	12948	125	-	0	0	0.03	0		norC_2	Nitric oxide reductase subunit C
contig00051	C_00265	13068	13301	78	+	0	0	0	0			hypothetical protein
contig00051	C_00266	13509	15014	502	+	0	0	0.03	0			HAMP domain protein
contig00051	C_00267	14965	15585	207	+	0	0	0.06	0		tsr_1	Methyl-accepting chemotaxis protein I
contig00051	C_00268	15582	15776	65	+	0	0	0.07	0			methyl-accepting protein IV
contig00051	C_00269	15953	16198	82	-	6.92	0	0	0			RNA polymerase sigma factor SigJ
contig00051	C_00270	16152	16385	78	-	0	0	0	0		sigI	putative ECF RNA polymerase sigma factor SigI
contig00051	C_00271	16385	16714	110	-	0	0	0.04	0		sigJ	ECF RNA polymerase sigma factor SigJ
contig00051	C_00272	16832	17461	210	+	0	0	0	0			hypothetical protein
contig00051	C_00273	17406	17750	115	+	0	0	0	0			hypothetical protein
contig00051	C_00274	18004	18405	134	+	0	0	0	0		thiC_1	Phosphomethylpyrimidine synthase
contig00051	C_00275	18345	19118	258	+	32.88	4.01	0.12	6.47		thiC_2	Phosphomethylpyrimidine synthase
contig00051	C_00276	19205	19534	110	+	10.3	2.69	0.16	5.53		thiC_3	Phosphomethylpyrimidine synthase
contig00051	C_00277	19547	19801	85	+	0	0	0.15	1.79		thiC_4	Phosphomethylpyrimidine synthase
contig00051	C_00278	19798	19971	58	+	0	0	0	0		mnmC_1	tRNA 5-methylaminomethyl-2-thiouridine biosynthesis bifunctional protein MnmC
contig00051	C_00279	20049	20723	225	+	0	0	0	0			FAD dependent oxidoreductase
contig00051	C_00280	20739	20936	66	+	0	0	0	0			sulfur carrier protein ThiS
contig00051	C_00281	20939	21475	179	+	0	0	0.02	0		thiG_1	Thiazole synthase
contig00051	C_00282	21482	21709	76	+	0	0	0	0		thiG_2	Thiazole synthase
contig00051	C_00283	21709	22092	128	+	0	0	0	0		thiE_1	Thiamine-phosphate synthase
contig00051	C_00284	22149	22304	52	+	0	0	0	0		thiE_2	Thiamine-phosphate synthase
contig00052	C_00285	84	704	207	+	0	0	0	0		dpnA_1	Modification methylase DpnIIB
contig00052	C_00286	701	1081	127	+	4.46	1.17	0	0			GcrA cell cycle regulator
contig00052	C_00287	1081	1392	104	+	0	0	0	0			hypothetical protein
contig00052	C_00288	1389	1649	87	+	0	0	0	0			hypothetical protein
contig00052	C_00289	1646	2275	210	+	0	0	0	0			hypothetical protein
contig00052	C_00290	2311	3087	259	-	0	0	0.02	0			hypothetical protein
contig00052	C_00291	3054	3527	158	-	0	0	0	0			hypothetical protein
contig00052	C_00292	3629	4240	204	+	0	0	0	0			hypothetical protein
contig00052	C_00293	4555	5172	206	+	2.75	0	0.02	0			hypothetical protein
contig00052	C_00294	5281	5562	94	-	0	0	0	0			hypothetical protein
contig00052	C_00295	5507	6382	292	-	0	0	0	0			hypothetical protein
contig00052	C_00296	6759	7202	148	+	0	0	0	0			hypothetical protein
contig00052	C_00297	7509	8147	213	+	0	0	0	0			hypothetical protein
contig00052	C_00298	8230	9012	261	+	0	0	0	0			Phage Terminase
contig00052	C_00299	8982	9653	224	+	0	0	0	0			Phage Terminase
contig00052	C_00300	9650	9856	69	+	0	0	0	0			hypothetical protein
contig00052	C_00301	10002	10259	86	+	0	0	0	0			Phage portal protein
contig00052	C_00302	10383	11084	234	+	0	0	0	0			Phage portal protein
contig00052	C_00303	11254	11937	228	+	2.48	0	0	0		clpP_1	ATP-dependent Clp protease proteolytic subunit
contig00052	C_00304	11942	13222	427	+	0	0	0	0			Phage capsid family protein
contig00052	C_00305	13321	13593	91	+	0	0	0	0			hypothetical protein
contig00052	C_00306	13600	14031	144	+	3.93	0	0	0			Phage gp6-like head-tail connector protein
contig00052	C_00307	14174	14437	88	+	0	0	0	0			Phage head-tail joining protein
contig00052	C_00308	14522	14947	142	+	0	0	0	0			hypothetical protein
contig00052	C_00309	14972	15133	54	+	0	0	0	0			hypothetical protein
contig00052	C_00310	15078	15383	102	+	0	0	0	0			hypothetical protein
contig00052	C_00311	15383	15568	62	+	9.16	0	0.07	0			hypothetical protein
contig00052	C_00312	15654	16079	142	+	0	0	0	0			Phage major tail protein 2
contig00052	C_00313	16096	16479	128	+	0	0	0	0			hypothetical protein
contig00052	C_00314	16518	16649	44	+	0	0	0	0			hypothetical protein
contig00052	C_00315	16642	16860	73	+	0	0	0	0			hypothetical protein
contig00052	C_00316	16835	17569	245	+	0	0	0	0			Prophage tail length tape measure protein
contig00052	C_00317	17738	18019	94	+	0	0	0	0			hypothetical protein
contig00052	C_00318	17959	18678	240	+	0	0	0	0			hypothetical protein
contig00052	C_00319	18812	19441	210	+	0	0	0	0			hypothetical protein
contig00052	C_00320	19444	20022	193	+	0	0	0	0			hypothetical protein
contig00052	C_00321	20007	20420	138	+	0	0	0	0			hypothetical protein
contig00052	C_00322	20420	21229	270	+	0	0	0	0			hypothetical protein
contig00052	C_00323	21640	21930	97	-	0	0	0	0			hypothetical protein
contig00055	C_00324	91	471	127	+	0	0	0	0			hypothetical protein
contig00055	C_00325	575	1132	186	+	0	0	0.02	0.82		tetR	Tetracycline repressor protein class B from transposon Tn10
contig00055	C_00326	1261	1602	114	+	0	0	0.04	0			hypothetical protein
contig00055	C_00327	1697	2275	193	+	0	0.77	0	0			DSBA-like thioredoxin domain protein
contig00055	C_00328	2416	3024	203	-	0	0	0.04	0		yhhQ	Inner membrane protein YhhQ
contig00055	C_00329	3155	3445	97	-	0	0	0.04	0		rpmB	50S ribosomal protein L28
contig00055	C_00330	3663	4352	230	+	2.46	0	0.02	0			hypothetical protein
contig00055	C_00331	4375	4509	45	+	0	0	0	0			hypothetical protein
contig00055	C_00332	4989	5636	216	+	0	0	0.02	0.7			hypothetical protein
contig00055	C_00333	5656	7863	736	+	0	0	0.03	0.21			hypothetical protein
contig00055	C_00334	7864	8259	132	+	0	0	0.1	0		hslR	Heat shock protein 15
contig00055	C_00335	8435	8623	63	+	0	0	0.27	7.25		fdxA_1	Ferredoxin-2
contig00055	C_00336	8632	8772	47	+	0	0	0	0		fdxA_2	Ferredoxin-2
contig00055	C_00337	9067	9627	187	+	0	0	0.25	9.74		carD	RNA polymerase-binding transcription factor CarD
contig00055	C_00338	9693	10325	211	-	0	0.7	0.02	0			hypothetical protein
contig00055	C_00339	10467	11138	224	-	0	0	0	0		yfgC	TPR repeat-containing protein YfgC precursor
contig00055	C_00340	11163	11612	150	-	0	0	0.03	0			hypothetical protein
contig00055	C_00342	12300	12485	62	+	0	0	0	0			Sensors of blue-light using FAD
contig00055	C_00343	12485	12631	49	+	0	0	0	0			Sensors of blue-light using FAD
contig00055	C_00344	12708	13034	109	+	0	0	0.12	0		ycgF_1	Blue light- and temperature-regulated antirepressor YcgF
contig00055	C_00345	13067	13228	54	-	0	0	0.08	0			hypothetical protein
contig00055	C_00346	13448	14113	222	-	0	0	0	0		dnaK_1	Chaperone protein DnaK
contig00055	C_00347	14110	14655	182	-	0	0	0.02	0			putative chaperone
contig00055	C_00348	14783	15172	130	-	0	0	0	0		zur	Zinc uptake regulation protein
contig00055	C_00349	15257	15997	247	-	0	0	0	0		znuB_1	High-affinity zinc uptake system membrane protein ZnuB
contig00055	C_00350	15997	16539	181	-	0	0	0	0		znuC_1	Zinc import ATP-binding protein ZnuC
contig00055	C_00351	16521	16760	80	-	0	0	0	1.9		znuC_2	Zinc import ATP-binding protein ZnuC
contig00055	C_00352	16911	18005	365	+	0	0	0	0		znuA	High-affinity zinc uptake system protein ZnuA precursor
contig00055	C_00353	18080	18313	78	-	0	0	0	0			hypothetical protein
contig00055	C_00354	18300	18566	89	-	0	0	0	0			hypothetical protein
contig00055	C_00355	18515	18793	93	-	0	0	0	0			hypothetical protein
contig00055	C_00356	18751	19422	224	-	0	0	0	0			hypothetical protein
contig00055	C_00357	19554	19748	65	+	0	0	0	0			hypothetical protein
contig00055	C_00358	19885	20103	73	+	0	0	0.06	0			hypothetical protein
contig00055	C_00359	20128	20751	208	-	0	0	0.02	0		phnE	Phosphate-import permease protein PhnE
contig00055	C_00360	20727	21095	123	-	0	0	0.03	0			hypothetical protein
contig00055	C_00361	21076	21477	134	-	0	0	0	0			hypothetical protein
contig00055	C_00362	21490	21690	67	-	0	0	0	0			hypothetical protein
contig00057	C_00363	270	1148	293	-	0	0	0.03	0		dnaC_1	Replicative DNA helicase
contig00057	C_00364	1114	1755	214	-	0	0	0.04	0		dnaC_2	Replicative DNA helicase
contig00057	C_00365	1979	2584	202	-	0	0.73	0.13	0		rplI	50S ribosomal protein L9
contig00057	C_00366	2654	2908	85	-	0	0	0.1	0		rpsR	30S ribosomal protein S18
contig00057	C_00367	2921	3280	120	-	0	0	0.07	0		rpsF	30S ribosomal protein S6
contig00057	C_00368	3669	4118	150	+	0	0	0	0		mshD_1	Mycothiol acetyltransferase
contig00057	C_00369	4147	4695	183	+	0	0	0	0		fabD_1	Malonyl CoA-acyl carrier protein transacylase
contig00057	C_00370	4698	5093	132	+	0	0	0	0		fabD_2	Malonyl CoA-acyl carrier protein transacylase
contig00057	C_00371	5132	5869	246	+	0	0	0	0		fabG_1	3-oxoacyl-[acyl-carrier-protein] reductase FabG
contig00057	C_00372	6061	6297	79	+	0	0	0.33	0		acpP	Acyl carrier protein
contig00057	C_00373	6337	7446	370	+	0	0	0.2	0		fabF_1	3-oxoacyl-[acyl-carrier-protein] synthase 2
contig00057	C_00374	7436	7606	57	+	0	0	0.08	0		fabF_2	3-oxoacyl-[acyl-carrier-protein] synthase 2
contig00057	C_00375	7715	7939	75	+	0	0	0	0			hypothetical protein
contig00057	C_00376	7943	8827	295	+	0	0	0.07	0			putative aminodeoxychorismate lyase
contig00057	C_00377	8863	9705	281	+	0	0	0	0			hypothetical protein
contig00057	C_00378	9766	10077	104	+	0	0	0.04	0		gmk_1	Guanylate kinase
contig00057	C_00379	10031	10261	77	+	0	0	0.06	0		gmk_2	Guanylate kinase
contig00057	C_00380	10258	10407	50	+	0	0	0.09	0			hypothetical protein
contig00057	C_00381	10431	10544	38	+	0	0	23.9	12.06			hypothetical protein
contig00057	C_00382	10523	10840	106	-	0	0	14.28	4.3			hypothetical protein
contig00057	C_00383	10942	11226	95	-	0	0	0	0		rsmA	Ribosomal RNA small subunit methyltransferase A
contig00057	C_00384	11567	12259	231	-	0	0	0	0		pdxA_1	4-hydroxythreonine-4-phosphate dehydrogenase
contig00057	C_00385	12259	12582	108	-	0	0	0	0		pdxA_2	4-hydroxythreonine-4-phosphate dehydrogenase
contig00057	C_00386	12589	13488	300	-	0	0	0.01	0		surA	Chaperone SurA
contig00057	C_00387	13580	14515	312	-	0	0	0.03	0		lptD_1	LPS-assembly protein LptD
contig00057	C_00388	14491	15273	261	-	0	0	0.07	0			hypothetical protein
contig00057	C_00389	15695	15883	63	-	0	0	0.07	0			hypothetical protein
contig00057	C_00390	15880	16224	115	-	0	0	0.07	0			putative permease YjgP/YjgQ family protein
contig00057	C_00391	16468	16899	144	-	0	0	0	0			putative permease YjgP/YjgQ family protein
contig00057	C_00392	16865	17557	231	-	0	0	0	0			putative permease YjgP/YjgQ family protein
contig00057	C_00393	17526	17891	122	-	0	0	0	0			putative permease YjgP/YjgQ family protein
contig00057	C_00394	17888	18088	67	-	0	0	0.06	0			hypothetical protein
contig00057	C_00395	18220	18360	47	+	0	0	0	0			hypothetical protein
contig00057	C_00396	18436	18966	177	+	0	0	0	0		pepA_1	cytosol aminopeptidase
contig00057	C_00397	18963	19742	260	+	0	0	0	0		pepA_2	Cytosol aminopeptidase
contig00057	C_00398	19739	19864	42	+	0	0	0	0			DNA polymerase III subunit chi
contig00057	C_00399	19834	20271	146	+	0	0	0	0			DNA polymerase III subunit chi
contig00057	C_00400	20276	21007	244	-	0	0	0	0			hypothetical protein
contig00067	C_00401	19	711	231	+	0	0	0	0		fhs_1	Formate--tetrahydrofolate ligase
contig00067	C_00402	738	1256	173	+	0	0	0	0		fhs_2	Formate--tetrahydrofolate ligase
contig00067	C_00403	1362	1484	41	+	0	0	0	0			hypothetical protein
contig00067	C_00404	1445	1882	146	+	0	0	0	0		metH_1	Methionine synthase
contig00067	C_00405	1879	2241	121	+	0	0	0.04	0			hypothetical protein
contig00067	C_00406	2315	2713	133	+	0	0	0	0			hypothetical protein
contig00067	C_00407	3132	4157	342	+	1.65	0	0	0		yitJ	Bifunctional homocysteine S-methyltransferase/5,10-methylenetetrahydrofolate reductase
contig00067	C_00408	4217	4336	40	+	0	3.73	0	0			hypothetical protein
contig00067	C_00409	4413	5123	237	+	0	0	0	1.28		acsE_1	5-methyltetrahydrofolate:corrinoid/iron-sulfur protein co-methyltransferase
contig00067	C_00410	5074	5583	170	+	0	0	0	0			Glutathione-dependent formaldehyde-activating enzyme
contig00067	C_00411	5576	6163	196	+	0	0	0.04	0			Trimethylamine methyltransferase (MTTB)
contig00067	C_00412	6196	7107	304	+	0	0	0	0			Trimethylamine methyltransferase (MTTB)
contig00067	C_00413	7144	7818	225	-	0	0	0	0		mmsA_1	Methylmalonate-semialdehyde dehydrogenase [acylating]
contig00067	C_00414	7811	8110	100	-	0	0	0	0		mmsA_2	Methylmalonate-semialdehyde dehydrogenase [acylating]
contig00067	C_00415	8194	8715	174	-	0	0	0	0		mmsA_3	Methylmalonate-semialdehyde dehydrogenase [acylating]
contig00067	C_00416	8815	9579	255	+	0	0	0.02	0		dmlR_1	HTH-type transcriptional regulator DmlR
contig00067	C_00417	10097	10411	105	-	5.4	0	0	0			Hpt domain protein
contig00067	C_00418	10404	11204	267	-	0	0	0	0			GGDEF domain protein
contig00067	C_00419	11240	11404	55	-	0	0	0	0			hypothetical protein
contig00067	C_00420	11470	11694	75	-	7.56	0	0	0			hypothetical protein
contig00067	C_00421	11879	12898	340	-	0	0	0.01	0		cytR_1	HTH-type transcriptional repressor CytR
contig00067	C_00422	13081	14325	415	+	0	0.36	0	0			putative sugar-binding periplasmic protein precursor
contig00067	C_00423	14457	15353	299	+	0	0	0.01	0		lacF_1	Lactose transport system permease protein LacF
contig00067	C_00424	15434	15730	99	+	0	0	0	0			hypothetical protein
contig00067	C_00425	15741	16262	174	+	0	0	0	0		araQ_1	L-arabinose transport system permease protein AraQ
contig00067	C_00426	16265	17059	265	+	0	0	0.05	0		malK_1	Maltose/maltodextrin import ATP-binding protein MalK
contig00067	C_00427	17056	17343	96	+	0	0	0	0			glycerol-3-phosphate transporter ATP-binding subunit
contig00067	C_00428	17354	17887	178	+	0	0	0.02	0			hypothetical protein
contig00067	C_00429	17836	18099	88	+	0	0	0.05	0			hypothetical protein
contig00067	C_00430	18111	18752	214	+	0	0	0	0		yhhX	putative oxidoreductase YhhX
contig00067	C_00431	18829	19230	134	+	0	0	0	0			hypothetical protein
contig00067	C_00432	19246	19416	57	+	0	0	0.15	0		xynB_1	Beta-xylosidase
contig00072	C_00433	395	898	168	-	0	0	0	0			hypothetical protein
contig00072	C_00434	997	1098	34	-	0	0	0	0			hypothetical protein
contig00072	C_00435	1273	1668	132	+	0	0	0.1	0		yqjF	Inner membrane protein YqjF
contig00072	C_00436	1719	2402	228	-	0	0	0	0		hisG	ATP phosphoribosyltransferase
contig00072	C_00437	2399	2962	188	-	0	0	0	0		hisZ_1	ATP phosphoribosyltransferase regulatory subunit
contig00072	C_00438	2901	3500	200	-	0	0	0	0		hisZ_2	ATP phosphoribosyltransferase regulatory subunit
contig00072	C_00439	3511	3819	103	-	0	0	0	0		hisS_1	Histidine--tRNA ligase
contig00072	C_00440	3809	4753	315	-	0	0	0.01	0		hisS_2	Histidine--tRNA ligase
contig00072	C_00441	5022	5333	104	-	0	0	0	0		tag_1	DNA-3-methyladenine glycosylase 1
contig00072	C_00442	5349	5735	129	-	0	0	0.03	0		tag_2	DNA-3-methyladenine glycosylase 1
contig00072	C_00443	6043	6360	106	+	0	0	0.08	0			Response regulator receiver domain protein
contig00072	C_00444	6853	7155	101	+	0	0	0.09	0		erfK_1	putative L,D-transpeptidase ErfK/SrfK precursor
contig00072	C_00445	7210	7869	220	+	0	0	0.04	0			hypothetical protein
contig00072	C_00446	7872	9026	385	+	0	0	0	0			von Willebrand factor type A domain protein
contig00072	C_00448	9367	9684	106	+	0	0	0	0			hypothetical protein
contig00072	C_00449	9681	10835	385	+	0	0	0.06	0			hypothetical protein
contig00072	C_00450	10847	11131	95	+	0	0	0	0			hypothetical protein
contig00072	C_00451	11128	12339	404	+	0	0	0	0		pdhS	Cell-division control histidine kinase PdhS
contig00072	C_00452	12522	13547	342	+	0	0	0.89	0.44		futA1	Iron uptake protein A1 precursor
contig00072	C_00453	13594	13914	107	+	0	0	0	0			hypothetical protein
contig00072	C_00454	13914	14612	233	+	0	0	0	0		modB_1	Molybdenum transport system permease protein ModB
contig00072	C_00455	14648	15490	281	+	0	0	0	0			Binding-protein-dependent transport system inner membrane component
contig00072	C_00456	15468	16346	293	+	0	0	0.01	0		appA_1	Oligopeptide-binding protein AppA precursor
contig00072	C_00457	16294	16797	168	+	0	0	0.03	0			Bacterial extracellular solute-binding proteins, family 5 Middle
contig00072	C_00458	16859	17401	181	+	0	0	0	0		gsiC_1	Glutathione transport system permease protein GsiC
contig00072	C_00459	17359	17664	102	+	0	0	0.04	0		gsiC_2	Glutathione transport system permease protein GsiC
contig00072	C_00460	17767	17997	77	+	0	0	0	0			hypothetical protein
contig00072	C_00461	18082	18672	197	+	0	0	0	0		gsiD_1	Glutathione transport system permease protein GsiD
contig00072	C_00462	18659	18955	99	+	0	0	0	0		ddpD	putative D,D-dipeptide transport ATP-binding protein DdpD
contig00076	C_00463	117	1235	373	-	0	0	0	0			indolepyruvate ferredoxin oxidoreductase
contig00076	C_00464	1219	1476	86	-	0	0	0	0			2-oxoacid ferredoxin oxidoreductase
contig00076	C_00465	1515	2870	452	-	0	0	0	0			2-oxoacid ferredoxin oxidoreductase
contig00076	C_00466	3038	3499	154	+	0	0	0.03	0			hypothetical protein
contig00076	C_00467	3835	4107	91	+	0	0	0	0		lrp_2	Leucine-responsive regulatory protein
contig00076	C_00468	4224	4679	152	-	0	0	0	0			molybdopterin biosynthesis protein MoeB
contig00076	C_00469	4832	4987	52	-	0	0	0	0			hypothetical protein
contig00076	C_00470	5113	5277	55	+	0	0	0	0			hypothetical protein
contig00076	C_00471	5274	5654	127	+	0	0	0	0			hypothetical protein
contig00076	C_00472	5810	6439	210	-	2.69	0	0.02	0		cobO	Cob(I)yrinic acid a,c-diamide adenosyltransferase
contig00076	C_00473	6436	6594	53	-	0	0	0.08	0			cobaltochelatase subunit CobN
contig00076	C_00474	6704	6907	68	+	0	0	0.06	0			hypothetical protein
contig00076	C_00475	6915	8360	482	-	0	0	0.01	0		cobN_1	Aerobic cobaltochelatase subunit CobN
contig00076	C_00476	8449	8772	108	+	0	0	0	0			hypothetical protein
contig00076	C_00477	8822	9532	237	-	2.39	0	0.02	0		cobN_2	Aerobic cobaltochelatase subunit CobN
contig00076	C_00478	9713	10027	105	-	0	0	0	0		cobN_3	Aerobic cobaltochelatase subunit CobN
contig00076	C_00479	10057	10161	35	-	0	0	0	0			hypothetical protein
contig00076	C_00480	10161	11066	302	-	0	0	0	0		yciC_1	Putative metal chaperone YciC
contig00076	C_00481	11105	11209	35	-	0	0	0	0		yciC_2	Putative metal chaperone YciC
contig00076	C_00482	11498	12205	236	-	0	0	0	0		mnmC_2	tRNA 5-methylaminomethyl-2-thiouridine biosynthesis bifunctional protein MnmC
contig00076	C_00483	12377	12580	68	-	0	0	0	0		siaT_3	Sialic acid TRAP transporter permease protein SiaT
contig00076	C_00484	12580	12804	75	-	0	0	0	0			DctM-like transporters
contig00076	C_00485	13074	13691	206	-	0	0	0.02	0			DctM-like transporters
contig00076	C_00486	13688	13915	76	-	0	0	0.06	0			Tripartite ATP-independent periplasmic transporters, DctQ component
contig00076	C_00487	13912	14184	91	-	0	0	0.05	0			hypothetical protein
contig00076	C_00488	14188	14349	54	-	0	0	0	0			hypothetical protein
contig00076	C_00489	14322	15140	273	-	0	0	0	0		siaP_1	Sialic acid-binding periplasmic protein SiaP precursor
contig00076	C_00490	15319	15768	150	+	0	0	0	0			hypothetical protein
contig00076	C_00491	15786	16001	72	+	0	0	0	0		ltaE	Low specificity L-threonine aldolase
contig00076	C_00492	15962	16441	160	+	0	0	0	0		ltaA_1	L-allo-threonine aldolase
contig00076	C_00493	16547	16855	103	+	0	0	0	0		ltaA_2	L-allo-threonine aldolase
contig00076	C_00494	17044	17397	118	+	0	0	0	0			hypothetical protein
contig00079	C_00495	146	355	70	+	0	0	0	0			hypothetical protein
contig00079	C_00496	357	1280	308	+	0	0	0	0		mazG	Nucleoside triphosphate pyrophosphohydrolase
contig00079	C_00497	1277	1747	157	-	0	0	0	0.97		hflX_1	GTPase HflX
contig00079	C_00498	1698	2654	319	-	0	0	0.05	0		hflX_2	GTPase HflX
contig00079	C_00499	2675	2923	83	-	0	0	0.16	0		hfq	RNA-binding protein Hfq
contig00079	C_00500	3076	3984	303	-	0	0	0.01	0		trkG_1	Trk system potassium uptake protein TrkG
contig00079	C_00501	4031	4504	158	-	0	0	0	0			potassium transporter
contig00079	C_00502	4542	5192	217	-	0	0	0	0		trkA_1	Trk system potassium uptake protein TrkA
contig00079	C_00503	5394	5918	175	-	0	0	0.02	0		trkA_2	Trk system potassium uptake protein TrkA
contig00079	C_00504	6011	6403	131	-	0	0	0.07	0		luxO_1	Regulatory protein LuxO
contig00079	C_00505	6438	7544	369	-	0	0	0.02	0		glnG	Nitrogen regulation protein NR(I)
contig00079	C_00506	7572	7847	92	-	0	0	0	0		kinA	Sporulation kinase A
contig00079	C_00507	7847	8716	290	-	0	0	0.01	0			sensory histidine kinase AtoS
contig00079	C_00508	8661	9518	286	-	0	0	0.02	0			hypothetical protein
contig00079	C_00509	9523	9708	62	-	0	0	0	0			hypothetical protein
contig00079	C_00510	9855	10847	331	-	0	0	0	0		ntrC_1	Nitrogen assimilation regulatory protein
contig00079	C_00511	10786	11310	175	-	0	0	0	0		ntrC_2	Nitrogen assimilation regulatory protein
contig00079	C_00512	11303	11857	185	-	0	0	0	0		glnL_1	Nitrogen regulation protein NR(II)
contig00079	C_00513	11841	12419	193	-	0	0	0	0			nitrogen regulation protein NR(II)
contig00079	C_00514	12416	12991	192	-	0	0	0	0		dusC	tRNA-dihydrouridine synthase C
contig00079	C_00515	12969	13418	150	-	0	0.99	0	0			tRNA-dihydrouridine synthase B
contig00079	C_00516	13621	14805	395	+	0	0	0.01	0		ispDF	Bifunctional enzyme IspD/IspF
contig00079	C_00517	14809	15312	168	+	0	0	0.05	0		pncC_1	Nicotinamide-nucleotide amidohydrolase PncC
contig00079	C_00518	15421	15738	106	-	0	0	0	0		ratA	Ribosome association toxin RatA
contig00079	C_00519	15749	15952	68	-	0	0	0.06	0		lipA_1	Lipoyl synthase
contig00079	C_00520	15949	16422	158	-	0	0	0.16	0.96		lipA_2	Lipoyl synthase
contig00079	C_00521	16391	16705	105	-	0	0	0.12	0		lipA_3	Lipoyl synthase
contig00079	C_00522	16758	17330	191	-	0	0	0.04	0		lpd	Dihydrolipoyl dehydrogenase
contig00079	C_00523	17297	17572	92	-	0	0	0.05	0		lpdC	Dihydrolipoyl dehydrogenase
contig00082	C_00524	509	1390	294	-	0	0	0.03	0			hypothetical protein
contig00082	C_00525	1387	1668	94	-	0	0	0	0			hypothetical protein
contig00082	C_00526	2054	2326	91	-	0	0	0	0		mnmA_1	tRNA-specific 2-thiouridylase MnmA
contig00082	C_00527	2317	2559	81	-	0	0	0	0		mnmA_2	tRNA-specific 2-thiouridylase MnmA
contig00082	C_00528	2519	3148	210	-	2.69	0.7	0.02	0		mnmA_3	tRNA-specific 2-thiouridylase MnmA
contig00082	C_00529	3464	3739	92	+	0	0	0	0			hypothetical protein
contig00082	C_00530	3750	4445	232	+	0	0	0	0			hypothetical protein
contig00082	C_00531	4445	4768	108	+	0	0	0	0			hypothetical protein
contig00082	C_00532	4723	5073	117	+	4.84	0	0	0			Flagellar hook-length control protein FliK
contig00082	C_00533	5085	5417	111	+	0	0	0	0			flagellar basal body rod modification protein
contig00082	C_00534	5447	5767	107	+	0	0	0	0			flagellar basal body rod modification protein
contig00082	C_00535	5914	6192	93	+	0	0	0.6	0			hypothetical protein
contig00082	C_00536	6464	6796	111	+	0	0	0	0		fliF_1	Flagellar M-ring protein
contig00082	C_00537	6747	7238	164	+	0	0	0	0		fliF_2	Flagellar M-ring protein
contig00082	C_00538	7251	7766	172	+	0	0	0.07	0		fliF_3	Flagellar M-ring protein
contig00082	C_00539	7721	8044	108	+	0	0	0.12	0			flagellar MS-ring protein
contig00082	C_00540	8047	9114	356	+	0	0	0.04	0		fliG	Flagellar motor switch protein FliG
contig00082	C_00541	9118	9840	241	+	0	0	0	0			flagellar assembly protein H
contig00082	C_00542	9837	10202	122	+	0	0	0	0		fliN_1	Flagellar motor switch protein FliN
contig00082	C_00543	10278	10934	219	+	0	0	0.06	0		luxO_2	Regulatory protein LuxO
contig00082	C_00544	11221	11583	121	+	0	0	0	0		zraR_1	Transcriptional regulatory protein ZraR
contig00082	C_00545	11603	12169	189	+	0	0	0	0		flhA_1	Flagellar biosynthesis protein FlhA
contig00082	C_00546	12117	12374	86	+	0	0	0	0		flhA_2	Flagellar biosynthesis protein FlhA
contig00082	C_00547	12455	12724	90	+	0	0	0	0			flagellar biosynthesis protein FlhA
contig00082	C_00548	12727	13023	99	+	0	0	0	0		flhA_3	Flagellar biosynthesis protein FlhA
contig00082	C_00549	13154	13741	196	+	0	0	0	0		flhA_4	Flagellar biosynthesis protein FlhA
contig00082	C_00550	13741	14103	121	+	0	0	0	0			Glutathione-dependent formaldehyde-activating enzyme
contig00082	C_00551	14131	14358	76	-	0	0	0	0			hypothetical protein
contig00082	C_00552	14663	14935	91	-	0	0	0	0			Major Facilitator Superfamily protein
contig00082	C_00553	14904	15179	92	-	0	0	0	0			hypothetical protein
contig00082	C_00554	15179	15457	93	-	0	0	0.05	0			hypothetical protein
contig00082	C_00555	15496	15882	129	-	8.78	0	0	0		mdtD	Putative multidrug resistance protein MdtD
contig00082	C_00556	15962	16603	214	-	0	0	0	0		pkn1	Serine/threonine-protein kinase pkn1
contig00082	C_00557	16662	17153	164	-	0	0	0.08	0		tdcG	L-serine dehydratase TdcG
contig00083	C_00558	141	755	205	+	0	0	0.02	0		ycjO_1	Inner membrane ABC transporter permease protein YcjO
contig00083	C_00559	761	1216	152	+	0	0	0	0		ycjO_2	Inner membrane ABC transporter permease protein YcjO
contig00083	C_00560	1213	1389	59	+	0	0	0	0			hypothetical protein
contig00083	C_00561	1376	2377	334	+	0	0	0	0		ycjP_1	Inner membrane ABC transporter permease protein YcjP
contig00083	C_00562	2427	2948	174	+	0	0	0	0			hypothetical protein
contig00083	C_00563	2935	3423	163	+	0	0	0	0			hypothetical protein
contig00083	C_00564	3476	3670	65	+	0	0	0.07	0			hypothetical protein
contig00083	C_00565	3681	4730	350	+	0	0	0.04	0		ugpC_1	sn-glycerol-3-phosphate import ATP-binding protein UgpC
contig00083	C_00566	5025	5330	102	+	0	0	0	0		ttuD_1	Putative hydroxypyruvate reductase
contig00083	C_00567	5332	6009	226	+	0	0	0	0		ttuD_2	Putative hydroxypyruvate reductase
contig00083	C_00568	6180	7316	379	-	0	0.39	0.02	0			spermidine/putrescine ABC transporter membrane protein
contig00083	C_00569	7499	7708	70	-	0	0	0	2.17		potB_1	Spermidine/putrescine transport system permease protein PotB
contig00083	C_00570	7705	8427	241	-	0	0	0.04	0.63		potB_2	Spermidine/putrescine transport system permease protein PotB
contig00083	C_00571	8577	8987	137	-	0	0	0	0			hypothetical protein
contig00083	C_00572	9082	10038	319	-	0	0	0.09	0			hypothetical protein
contig00083	C_00573	10073	10210	46	-	0	0	0	0			hypothetical protein
contig00083	C_00574	10295	10903	203	-	0	0.73	0	0.75		potA_2	Spermidine/putrescine import ATP-binding protein PotA
contig00083	C_00575	11028	11270	81	-	0	0	0	0		malK_2	Maltose/maltodextrin import ATP-binding protein MalK
contig00083	C_00576	11503	11748	82	-	0	0	0.05	0			hypothetical protein
contig00083	C_00577	12354	12536	61	+	0	0	0	0			hypothetical protein
contig00083	C_00578	12533	12919	129	-	0	0	0	0			hypothetical protein
contig00083	C_00579	13232	13597	122	+	0	0	0	0			aerobic respiration control sensor protein ArcB
contig00083	C_00580	13594	13794	67	+	0	0	0	0			aerobic respiration control sensor protein ArcB
contig00083	C_00581	13968	14582	205	+	0	0	0	0		ydaM_1	putative diguanylate cyclase YdaM
contig00083	C_00582	14566	15513	316	+	0	0	0.01	0		cph2_1	Phytochrome-like protein cph2
contig00083	C_00583	15931	16575	215	+	0	0	0	0			hypothetical protein
contig00083	C_00584	16544	17008	155	+	0	0	0	0			hypothetical protein
contig00084	C_00585	5	469	155	-	0	0	0	0		fmt_1	Methionyl-tRNA formyltransferase
contig00084	C_00586	470	1606	379	-	0	0	0	0		arnB	UDP-4-amino-4-deoxy-L-arabinose--oxoglutarate aminotransferase
contig00084	C_00587	1668	2387	240	-	0	0	0	0			hypothetical protein
contig00084	C_00588	2363	2896	178	-	0	0	0	0			hypothetical protein
contig00084	C_00589	2893	3234	114	-	0	0	0	0		rmlC	dTDP-4-dehydrorhamnose 3,5-epimerase
contig00084	C_00590	3231	3449	73	-	0	0	0	0			dTDP-4-dehydrorhamnose 3,5-epimerase
contig00084	C_00591	3446	3751	102	-	0	0	0	0		rfbG_1	CDP-glucose 4,6-dehydratase
contig00084	C_00592	3714	4154	147	-	0	0	0.03	0		rfbG_2	CDP-glucose 4,6-dehydratase
contig00084	C_00593	4391	4510	40	-	0	0	0	0			hypothetical protein
contig00084	C_00594	4517	5116	200	-	0	0	0	0		rfbF_1	Glucose-1-phosphate cytidylyltransferase
contig00084	C_00595	5113	5289	59	-	0	0	0.07	0		rfbF_2	Glucose-1-phosphate cytidylyltransferase
contig00084	C_00596	5286	5948	221	-	0	0	0	0			hypothetical protein
contig00084	C_00597	6019	6732	238	-	0	0	0.02	0			Tetratricopeptide repeat
contig00084	C_00598	6717	7730	338	-	0	0	0	0		yrrB_1	TPR repeat-containing protein YrrB
contig00084	C_00599	7882	8598	239	-	0	0	0.02	0		dppE_1	Dipeptide-binding protein DppE precursor
contig00084	C_00600	8567	8728	54	-	0	0	0	0			hypothetical protein
contig00084	C_00601	8785	9462	226	-	0	0	0.02	0		dppE_2	Dipeptide-binding protein DppE precursor
contig00084	C_00602	9539	10411	291	-	0	0.51	0	0		oppF_1	Oligopeptide transport ATP-binding protein OppF
contig00084	C_00603	10426	10578	51	-	0	0	0	0			hypothetical protein
contig00084	C_00604	10726	11355	210	-	0	0	0.02	0		oppD_1	Oligopeptide transport ATP-binding protein OppD
contig00084	C_00605	11321	11572	84	-	0	0	0.05	0		oppF_2	Oligopeptide transport ATP-binding protein OppF
contig00084	C_00606	11569	11826	86	-	0	0	0	0		oppC_1	Oligopeptide transport system permease protein OppC
contig00084	C_00607	11980	12069	30	-	0	0	0	0			hypothetical protein
contig00084	C_00608	12069	12752	228	-	0	0	0	0		dppC_1	Dipeptide transport system permease protein DppC
contig00084	C_00609	12749	12940	64	-	0	0	0	0		oppB_1	Oligopeptide transport system permease protein OppB
contig00084	C_00610	13088	13561	158	-	0	0	0	0		oppB_2	Oligopeptide transport system permease protein OppB
contig00084	C_00611	13548	13679	44	-	0	0	0	0		oppB_3	Oligopeptide transport system permease protein OppB
contig00084	C_00612	14012	15001	330	+	0	0	0	0		iolC_1	5-dehydro-2-deoxygluconokinase
contig00084	C_00613	14994	15446	151	-	0	0	0	0			hypothetical protein
contig00084	C_00614	15443	16993	517	-	0	0	0.01	0			Extracellular serine protease precursor
contig00088	C_00615	640	1893	418	-	0	0	0.01	0		murE_1	UDP-N-acetylmuramoyl-L-alanyl-D-glutamate--L-lysine ligase
contig00088	C_00616	2029	2493	155	+	0	0	0.47	0			TspO/MBR family protein
contig00088	C_00617	2618	2956	113	+	5.01	0	0.04	0			hypothetical protein
contig00088	C_00618	2953	3153	67	+	0	0	0	0			hypothetical protein
contig00088	C_00619	3162	3419	86	+	0	0	0	0			hypothetical protein
contig00088	C_00620	3609	4589	327	+	0	0	0.13	0.93		hemA_1	5-aminolevulinate synthase
contig00088	C_00621	4579	4890	104	+	0	0	0	1.46		hemA_2	5-aminolevulinate synthase
contig00088	C_00622	4887	5300	138	-	0	0	0.03	0			ACT domain protein
contig00088	C_00623	5523	5885	121	-	0	0	0.25	0		fixJ	Transcriptional regulatory protein FixJ
contig00088	C_00624	5863	6105	81	-	0	0	0.05	0			hypothetical protein
contig00088	C_00625	6472	6729	86	+	0	0	0	0			PAS fold protein
contig00088	C_00626	6698	7300	201	+	0	0	0	0		pleC_1	Non-motile and phage-resistance protein
contig00088	C_00627	7305	7508	68	+	0	0	0	0		phoR_1	Alkaline phosphatase synthesis sensor protein PhoR
contig00088	C_00628	7447	7881	145	+	0	0	0	0		rcsC_1	Sensor histidine kinase RcsC
contig00088	C_00629	7865	8068	68	+	0	0	0	0			hypothetical protein
contig00088	C_00630	8081	8443	121	+	0	0	0	0			hypothetical protein
contig00088	C_00631	8422	8742	107	-	0	0	0	0			Antibiotic biosynthesis monooxygenase
contig00088	C_00632	8770	9087	106	-	0	0	0	0			hypothetical protein
contig00088	C_00633	9347	9847	167	+	0	0	0	0			hypothetical protein
contig00088	C_00634	9680	10504	275	-	0	0	0.03	0		degU_1	Transcriptional regulatory protein DegU
contig00088	C_00635	10617	10859	81	-	0	0	0	1.88			MerR, DNA binding
contig00088	C_00636	11254	12987	578	+	0	0	0.01	0			hypothetical protein
contig00088	C_00637	13010	13657	216	+	0	0	0	0			hypothetical protein
contig00088	C_00638	13660	14169	170	+	0	0	0	0			hypothetical protein
contig00088	C_00639	14124	14357	78	+	0	0	0	0			hypothetical protein
contig00088	C_00640	14544	15059	172	+	0	0	0.02	0		podJ	Localization factor PodJL
contig00088	C_00641	15509	16261	251	+	0	0	0	0			Sulfite exporter TauE/SafE
contig00088	C_00642	16261	16818	186	+	0	0	0	0			Putative transmembrane protein (Alph_Pro_TM)
contig00089	C_00643	43	888	282	+	0	0	0	0		tdcB	L-threonine dehydratase catabolic TdcB
contig00089	C_00644	969	1094	42	+	0	0	0	0			hypothetical protein
contig00089	C_00645	1250	1537	96	+	0	0	0	0			hypothetical protein
contig00089	C_00646	1550	1813	88	+	0	0	0	0		ala_1	Alanine dehydrogenase
contig00089	C_00647	1822	2016	65	+	0	0	0	0		ala_2	Alanine dehydrogenase
contig00089	C_00648	1997	2551	185	+	0	0	0.02	0		ala_3	Alanine dehydrogenase
contig00089	C_00649	2573	3052	160	+	0	0	0	0		lrp_3	Leucine-responsive regulatory protein
contig00089	C_00650	3179	3715	179	+	0	0	0.07	0		davD_1	Glutarate-semialdehyde dehydrogenase DavD
contig00089	C_00651	3709	4134	142	+	0	0	0.06	0		gabD_2	Succinate-semialdehyde dehydrogenase [NADP(+)] GabD
contig00089	C_00652	4202	4675	158	+	0	0	0.05	0		gabD_3	Succinate-semialdehyde dehydrogenase [NADP(+)] GabD
contig00089	C_00653	4689	4991	101	+	0	0	0	0		bioA_1	Adenosylmethionine-8-amino-7-oxononanoate aminotransferase
contig00089	C_00654	5014	5619	202	+	0	0	0	0		bioK	L-Lysine-8-amino-7-oxononanoate aminotransferase
contig00089	C_00655	5603	6094	164	+	0	0	0	0		gabT	4-aminobutyrate aminotransferase GabT
contig00089	C_00656	6176	6445	90	-	0	0	0.33	0			hypothetical protein
contig00089	C_00657	6445	6678	78	-	0	0	0	0			Tripartite tricarboxylate transporter TctA family protein
contig00089	C_00658	6644	7717	358	-	0	0	0.06	0			Tripartite tricarboxylate transporter TctA family protein
contig00089	C_00659	7722	8180	153	-	0	0	0	0			Tripartite tricarboxylate transporter TctB family protein
contig00089	C_00660	8346	9320	325	-	0	0	0.4	0.93			Tripartite tricarboxylate transporter family receptor
contig00089	C_00661	9437	10108	224	+	0	0	0	0		mcp4_1	Methyl-accepting chemotaxis protein 4
contig00089	C_00662	10053	10943	297	+	0	0	0.03	0		tar_1	Methyl-accepting chemotaxis protein II
contig00089	C_00663	11104	11565	154	+	0	0	0.06	0		tap_1	Methyl-accepting chemotaxis protein IV
contig00089	C_00664	11647	12822	392	-	0	0	0.01	0		bphP	Bacteriophytochrome
contig00089	C_00666	13401	13712	104	-	0	1.43	0.04	0			hypothetical protein
contig00089	C_00667	13859	14338	160	+	0	0	0	0.95			hypothetical protein
contig00089	C_00668	14349	14777	143	-	0	0	0	0		slyA_1	Transcriptional regulator SlyA
contig00089	C_00669	14874	15431	186	+	0	0	0	0		sspA	Stringent starvation protein A
contig00089	C_00670	15575	15850	92	-	0	0	0	0		uppP_1	Undecaprenyl-diphosphatase
contig00089	C_00671	15850	16287	146	-	0	0	0.03	0		uppP_2	Undecaprenyl-diphosphatase
contig00089	C_00672	16262	16384	41	-	0	0	0	0		uppP_3	Undecaprenyl-diphosphatase
contig00092	C_00673	94	399	102	-	0	0	0.17	0			D-threonine aldolase
contig00092	C_00674	453	1178	242	-	0	0	0.02	0			hypothetical protein
contig00092	C_00675	1269	1820	184	-	0	0	0.02	0			hypothetical protein
contig00092	C_00676	1925	2431	169	-	0	0	0	0			hypothetical protein
contig00092	C_00677	2560	2949	130	+	0	0	0	0		yabJ_1	Enamine/imine deaminase
contig00092	C_00678	2977	3225	83	+	0	0	0	0			DNA-binding transcriptional regulator HexR
contig00092	C_00679	3188	3844	219	+	0	0	0	0		rpiR_1	HTH-type transcriptional regulator RpiR
contig00092	C_00680	3848	4639	264	+	0	0	0	0		fabG1	3-oxoacyl-[acyl-carrier-protein] reductase FabG1
contig00092	C_00681	4718	5347	210	+	2.69	0	0	0			hypothetical protein
contig00092	C_00682	5328	5978	217	+	0	0	0	0		exo I_1	Beta-hexosaminidase
contig00092	C_00683	5978	6430	151	+	0	0	0	0		exo I_2	Beta-hexosaminidase
contig00092	C_00684	6638	6847	70	+	0	0	0	0			hypothetical protein
contig00092	C_00685	6798	8063	422	+	0	0	0	0			hypothetical protein
contig00092	C_00686	7956	8222	89	-	0	0	0	0			hypothetical protein
contig00092	C_00687	8233	8685	151	+	0	0	0	0			Membrane transport protein
contig00092	C_00688	8630	8824	65	+	0	0	0.07	2.34			hypothetical protein
contig00092	C_00689	8926	9168	81	+	0	0	0.11	0			Membrane transport protein
contig00092	C_00690	9165	10091	309	+	0	0	0	0		ghrB	Glyoxylate/hydroxypyruvate reductase B
contig00092	C_00691	10048	10590	181	+	0	0	0.02	0			topology modulation protein
contig00092	C_00692	10640	10870	77	-	0	0	0	0			Peptidase family M20/M25/M40
contig00092	C_00693	10978	11814	279	-	0	0	0.06	0		yxeP	putative hydrolase YxeP
contig00092	C_00694	11924	12658	245	-	0	0	0	0			FG-GAP repeat
contig00092	C_00695	13052	14035	328	+	0	0	0	0		tyrB	Aromatic-amino-acid aminotransferase
contig00092	C_00696	13954	14121	56	-	0	0	0	0			hypothetical protein
contig00092	C_00697	14156	15124	323	-	0	0	0	0		attM	N-acyl homoserine lactonase AttM
contig00092	C_00698	15137	15616	160	-	0	0	0	0		yxaF	putative HTH-type transcriptional regulator YxaF
contig00092	C_00699	15928	16458	177	-	3.2	0	0	0			hypothetical protein
contig00095	C_00700	439	1938	500	-	0	0	0.02	0		purH	Bifunctional purine biosynthesis protein PurH
contig00095	C_00701	2090	2467	126	-	0	0	2.35	19.29			hypothetical protein
contig00095	C_00702	2433	2951	173	-	0	0	0.02	0			Heparinase II/III-like protein
contig00095	C_00703	3190	3792	201	-	0	0	0.04	0			hypothetical protein
contig00095	C_00704	3859	4509	217	-	0	0	0.02	0		rsmB_1	Ribosomal RNA small subunit methyltransferase B
contig00095	C_00705	4490	5023	178	-	0	0	0.02	0			16S rRNA methyltransferase B
contig00095	C_00706	5178	5639	154	-	3.68	0	0	0		htpX_1	hypothetical protein
contig00095	C_00707	5590	6180	197	-	0	0	0.07	0		htpX_2	hypothetical protein
contig00095	C_00708	6413	6589	59	+	0	0	0	0			hypothetical protein
contig00095	C_00709	6624	7256	211	-	0	0.7	0.1	0		phrB	Deoxyribodipyrimidine photo-lyase
contig00095	C_00710	7205	7534	110	-	0	0	0.04	0			hypothetical protein
contig00095	C_00711	7558	7914	119	-	0	0	0.29	0			deoxyribodipyrimidine photolyase
contig00095	C_00712	8249	8542	98	-	0	0	0	0			hypothetical protein
contig00095	C_00713	8572	8679	36	-	0	0	0	0			hypothetical protein
contig00095	C_00714	8732	9034	101	-	0	0	0.04	0			EVE domain protein
contig00095	C_00715	8982	9149	56	-	0	0	0	0			hypothetical protein
contig00095	C_00716	9149	9343	65	-	0	0	0	0			YciI-like protein
contig00095	C_00717	9340	9447	36	-	0	0	0	0			hypothetical protein
contig00095	C_00718	9508	10191	228	-	0	0	0	0		gpsA_1	Glycerol-3-phosphate dehydrogenase [NAD(P)+]
contig00095	C_00719	10244	10453	70	-	0	0	0	0		gpsA_2	Glycerol-3-phosphate dehydrogenase [NAD(P)+]
contig00095	C_00720	10450	10620	57	-	0	0	0	0		tsaD_1	tRNA N6-adenosine threonylcarbamoyltransferase
contig00095	C_00721	10634	10981	116	-	0	0	0	0		tsaD_2	tRNA N6-adenosine threonylcarbamoyltransferase
[truncated: 5,561 more rows]

## Sheet: D
						10°C		25°C
[truncated: 3,459 more rows]

## Sheet: E
						10°C		25°C
[truncated: 6,442 more rows]

## Sheet: F
						10°C		25°C
[truncated: 8,840 more rows]

## Sheet: G
						10°C		25°C
[truncated: 3,653 more rows]

[truncated: 8 more sheets: H, I, J, K, L, M, N, O]
